# Supplementary material for: A blueprint for a synthetic genetic feedback optimizer
Source: Nat Commun. 2023 May 3;14:2554. doi: 10.1038/s41467-023-37903-0 (PMC10156725; doi:10.1038/s41467-023-37903-0)
Supplement: Supplementary file 4 — Source Data [file 41467_2023_37903_MOESM4_ESM.xlsx]

## Sheet: Fig. 1b
			slow x dynamics
			x																					u1																					u2
time	optimal x		#1	#2	#3	#4	#5	#6	#7	#8	#9	#10	#11	#12	#13	#14	#15	#16	#17	#18	#19	#20	#21	#1	#2	#3	#4	#5	#6	#7	#8	#9	#10	#11	#12	#13	#14	#15	#16	#17	#18	#19	#20	#21	#1	#2	#3	#4	#5
0	0.25		0	0.05	0.1	0.15	0.2	0.25	0.3	0.35	0.4	0.45	0.5	0.55	0.6	0.65	0.7	0.75	0.8	0.85	0.9	0.95	1	0.0242612	0.0232368	0.0200465	0.0147699	0.00784159	0	-0.00784159	-0.0147699	-0.0200465	-0.0232368	-0.0242612	-0.0233641	-0.0210174	-0.0177944	-0.0142487	-0.0108268	-0.0078251	-0.00538894	-0.00354094	-0.0022222	-0.00133308	-0.0242612	-0.0232368	-0.0200465	-0.0147699	-0.00784159
3	0.25		0.0729179	0.117708	0.157284	0.191156	0.221776	0.25	0.277039	0.304694	0.333537	0.36541	0.401352	0.442918	0.492658	0.550191	0.614797	0.681783	0.750073	0.815677	0.877679	0.935094	0.990897	0.0220468	0.0184013	0.0138487	0.00915778	0.00448719	0	-0.00430103	-0.00854417	-0.0126402	-0.0165991	-0.0201613	-0.0229185	-0.0242401	-0.0233575	-0.0201287	-0.0155467	-0.0108221	-0.00699726	-0.00429563	-0.00256548	-0.00146793	-0.0220468	-0.0184013	-0.0138487	-0.00915778	-0.00448719
6	0.25		0.136792	0.170115	0.195852	0.216684	0.234302	0.25	0.264931	0.279624	0.295233	0.313238	0.334355	0.360445	0.396698	0.443702	0.509172	0.592118	0.683755	0.771691	0.850658	0.919429	0.981794	0.0163481	0.0121454	0.0084628	0.00528337	0.00250676	0	-0.00238468	-0.00470662	-0.00711979	-0.00979953	-0.0127499	-0.0160282	-0.0197595	-0.0229559	-0.024229	-0.0214605	-0.0154059	-0.00946125	-0.00536087	-0.00297059	-0.00161403	-0.0163481	-0.0121454	-0.0084628	-0.00528337	-0.00250676
9	0.25		0.182582	0.203729	0.219452	0.23145	0.241304	0.25	0.258177	0.266221	0.274854	0.284134	0.295936	0.310556	0.330909	0.361616	0.408974	0.484817	0.593602	0.713603	0.81694	0.900527	0.971584	0.0104017	0.00727756	0.00485139	0.00295981	0.00139045	0	-0.00130763	-0.0025899	-0.00395701	-0.00541083	-0.00722673	-0.00940889	-0.0122849	-0.0161645	-0.0207797	-0.02417	-0.0213789	-0.0132902	-0.00693307	-0.00352441	-0.00179211	-0.0104017	-0.00727756	-0.00485139	-0.00295981	-0.00139045
12	0.25		0.211757	0.224319	0.23304	0.2398	0.245216	0.25	0.25452	0.25887	0.263587	0.268713	0.274899	0.282752	0.294046	0.310852	0.339154	0.390091	0.48705	0.633954	0.773602	0.87886	0.960267	0.0060477	0.0040873	0.00270739	0.00163061	0.000765294	0	-0.000723042	-0.00141823	-0.00217072	-0.00298564	-0.00396415	-0.00519562	-0.00693887	-0.00945217	-0.0133858	-0.0191577	-0.024195	-0.0188889	-0.00934532	-0.00425294	-0.00200817	-0.0060477	-0.0040873	-0.00270739	-0.00163061	-0.000765294
15	0.25		0.228687	0.235794	0.240675	0.244391	0.247372	0.25	0.252441	0.254896	0.257454	0.260205	0.263558	0.268095	0.273881	0.282846	0.298072	0.327441	0.391841	0.531309	0.715172	0.852677	0.94895	0.00339778	0.00226924	0.00149095	0.000897195	0.000420458	0	-0.000390541	-0.00078329	-0.0011921	-0.00163145	-0.00216601	-0.00288767	-0.00380362	-0.00521014	-0.00755066	-0.0118102	-0.0193206	-0.023898	-0.0131806	-0.00527535	-0.0022451	-0.00339778	-0.00226924	-0.00149095	-0.000897195	-0.000420458
18	0.25		0.238155	0.242099	0.244867	0.246899	0.248549	0.25	0.251363	0.252656	0.254076	0.255595	0.257421	0.259807	0.26304	0.268151	0.276283	0.292064	0.328124	0.426559	0.635842	0.818185	0.933645	0.00189311	0.00126358	0.000821141	0.000496112	0.000232144	0	-0.000218099	-0.000425016	-0.000652148	-0.000895037	-0.00118682	-0.00156787	-0.00208364	-0.00289657	-0.00418209	-0.00663559	-0.0119042	-0.0220143	-0.0187624	-0.0068702	-0.00260099	-0.00189311	-0.00126358	-0.000821141	-0.000496112	-0.000232144
21	0.25		0.243466	0.245663	0.247167	0.248271	0.249209	0.25	0.250742	0.251476	0.252262	0.253064	0.254058	0.255416	0.257099	0.259919	0.264358	0.272961	0.292329	0.349576	0.535726	0.777421	0.91834	0.00104502	0.000693736	0.000453262	0.000276647	0.000126493	0	-0.000118662	-0.000236186	-0.000361829	-0.000490201	-0.000649198	-0.000866302	-0.00113535	-0.00158586	-0.00229348	-0.00365826	-0.00667618	-0.0147172	-0.0237917	-0.00911601	-0.00300052	-0.00104502	-0.000693736	-0.000453262	-0.000276647	-0.000126493
24	0.25		0.246395	0.247601	0.248418	0.24907	0.249547	0.25	0.250408	0.250802	0.251209	0.251701	0.252227	0.252924	0.253896	0.25545	0.257836	0.262475	0.272973	0.304006	0.430427	0.723215	0.898979	0.000576794	0.000383874	0.000253125	0.000148748	7.24256e-05	0	-6.53386e-05	-0.000128354	-0.000193373	-0.000272126	-0.000356249	-0.000467824	-0.000623302	-0.000871853	-0.00125309	-0.00199347	-0.00366026	-0.00844175	-0.0222494	-0.0126228	-0.00357308	-0.000576794	-0.000383874	-0.000253125	-0.000148748	-7.24256e-05
27	0.25		0.248039	0.248684	0.249153	0.249467	0.249764	0.25	0.25024	0.250441	0.250692	0.250913	0.251247	0.251646	0.252152	0.25298	0.254283	0.256844	0.262577	0.279793	0.352135	0.645161	0.875561	0.000313823	0.000210618	0.000135526	8.52882e-05	3.76907e-05	0	-3.841e-05	-7.0592e-05	-0.000110658	-0.000146122	-0.000199563	-0.00026332	-0.000344258	-0.000476817	-0.000685128	-0.00109467	-0.00200977	-0.00473314	-0.0150332	-0.0181286	-0.00437301	-0.000313823	-0.000210618	-0.000135526	-8.52882e-05	-3.76907e-05
30	0.25		0.248914	0.24926	0.249511	0.249722	0.249874	0.25	0.250118	0.250257	0.250365	0.250506	0.250659	0.250893	0.251203	0.251658	0.252379	0.253759	0.256907	0.266227	0.305519	0.546477	0.852144	0.000173826	0.00011832	7.81682e-05	4.45132e-05	2.01324e-05	0	-1.88788e-05	-4.11925e-05	-5.83343e-05	-8.10092e-05	-0.000105513	-0.000142808	-0.000192488	-0.000265347	-0.000380701	-0.000601388	-0.00110466	-0.00259088	-0.0086667	-0.0234812	-0.00529783	-0.000173826	-0.00011832	-7.81682e-05	-4.45132e-05	-2.01324e-05
33	0.25		0.249385	0.249604	0.249747	0.249851	0.249915	0.25	0.250064	0.250127	0.250198	0.250295	0.250387	0.250492	0.250631	0.250884	0.251295	0.252041	0.253795	0.258935	0.28049	0.439736	0.819049	9.83211e-05	6.32817e-05	4.04743e-05	2.37941e-05	1.35855e-05	0	-1.02419e-05	-2.02939e-05	-3.16588e-05	-4.721e-05	-6.18869e-05	-7.87321e-05	-0.000100946	-0.000141429	-0.000207173	-0.000326596	-0.000607188	-0.00142865	-0.00484226	-0.0227611	-0.00682677	-9.83211e-05	-6.32817e-05	-4.04743e-05	-2.37941e-05	-1.35855e-05
36	0.25		0.249678	0.249781	0.249867	0.249902	0.249955	0.25	0.25005	0.250073	0.250126	0.250149	0.250205	0.250286	0.250368	0.250506	0.250711	0.251135	0.252063	0.254877	0.26659	0.358075	0.776133	5.15145e-05	3.50519e-05	2.13e-05	1.5676e-05	7.18984e-06	0	-8.01739e-06	-1.1645e-05	-2.01824e-05	-2.38052e-05	-3.27629e-05	-4.5811e-05	-5.89534e-05	-8.0892e-05	-0.000113728	-0.000181565	-0.000329996	-0.000780111	-0.00264858	-0.0157494	-0.00919302	-5.15145e-05	-3.50519e-05	-2.13e-05	-1.5676e-05	-7.18984e-06
39	0.25		0.249819	0.249864	0.249911	0.249947	0.249987	0.25	0.250025	0.250056	0.250065	0.250076	0.250097	0.250143	0.250204	0.250278	0.250408	0.250641	0.251146	0.252701	0.259136	0.308836	0.718611	2.89005e-05	2.17031e-05	1.42283e-05	8.42263e-06	2.04566e-06	0	-3.96253e-06	-8.93749e-06	-1.03935e-05	-1.21367e-05	-1.55915e-05	-2.29509e-05	-3.25958e-05	-4.44559e-05	-6.52699e-05	-0.0001025	-0.000183295	-0.000432196	-0.00146086	-0.00915656	-0.0129413	-2.89005e-05	-2.17031e-05	-1.42283e-05	-8.42263e-06	-2.04566e-06
42	0.25		0.249886	0.249939	0.249949	0.249983	0.249994	0.25	0.250001	0.250022	0.250024	0.250056	0.250068	0.250078	0.250097	0.250135	0.250209	0.250337	0.250647	0.251443	0.254986	0.282288	0.640436	1.81696e-05	9.74039e-06	8.08318e-06	2.71058e-06	1.02342e-06	0	-2.292e-07	-3.53888e-06	-3.77928e-06	-8.96687e-06	-1.08565e-05	-1.24925e-05	-1.54555e-05	-2.1578e-05	-3.33808e-05	-5.3976e-05	-0.000103536	-0.000230955	-0.000797674	-0.00512319	-0.0184517	-1.81696e-05	-9.74039e-06	-8.08318e-06	-2.71058e-06	-1.02342e-06
45	0.25		0.249951	0.249976	0.249984	0.249991	0.249985	0.25	0.249996	0.250001	0.250017	0.250034	0.250046	0.250058	0.250061	0.250087	0.250119	0.250189	0.250342	0.250824	0.252762	0.267606	0.536999	7.84494e-06	3.90429e-06	2.48774e-06	1.51103e-06	2.44973e-06	0	5.81205e-07	-1.37333e-07	-2.7767e-06	-5.42061e-06	-7.29861e-06	-9.32993e-06	-9.80227e-06	-1.38814e-05	-1.89919e-05	-3.01797e-05	-5.46408e-05	-0.000131799	-0.000441856	-0.00281004	-0.0237587	-7.84494e-06	-3.90429e-06	-2.48774e-06	-1.51103e-06	-2.44973e-06
48	0.25		0.24998	0.249975	0.249994	0.249983	0.249988	0.25	0.250009	0.250002	0.250023	0.250006	0.250012	0.250028	0.250047	0.250058	0.250081	0.250119	0.250191	0.250437	0.251477	0.259682	0.433709	3.14235e-06	3.99836e-06	9.15666e-07	2.76432e-06	1.91974e-06	0	-1.45746e-06	-2.89816e-07	-3.66806e-06	-9.36521e-07	-1.90477e-06	-4.52998e-06	-7.59778e-06	-9.23234e-06	-1.29708e-05	-1.90288e-05	-3.05039e-05	-6.99624e-05	-0.000236281	-0.00154795	-0.0224385	-3.14235e-06	-3.99836e-06	-9.15666e-07	-2.76432e-06	-1.91974e-06
51	0.25		0.249978	0.249976	0.249985	0.249989	0.250014	0.25	0.250019	0.250013	0.250008	0.249995	0.249996	0.250004	0.250013	0.250019	0.250031	0.250052	0.25012	0.250239	0.250842	0.255286	0.355286	3.57632e-06	3.85839e-06	2.33348e-06	1.79721e-06	-2.21454e-06	0	-3.0937e-06	-2.06231e-06	-1.23957e-06	7.78491e-07	6.27076e-07	-5.93924e-07	-2.08399e-06	-2.97337e-06	-4.97491e-06	-8.29278e-06	-1.91966e-05	-3.82894e-05	-0.000134691	-0.000845558	-0.0154162	-3.57632e-06	-3.85839e-06	-2.33348e-06	-1.79721e-06	2.21454e-06
54	0.25		0.249979	0.250001	0.249985	0.250014	0.250025	0.25	0.249988	0.25001	0.249988	0.250008	0.250008	0.25	0.249996	0.250001	0.250006	0.25002	0.250052	0.250149	0.250447	0.252925	0.30768	3.39375e-06	-1.57062e-07	2.33683e-06	-2.21062e-06	-4.00062e-06	0	1.9915e-06	-1.63827e-06	1.91373e-06	-1.25985e-06	-1.25132e-06	2.03012e-08	5.61225e-07	-1.09432e-07	-9.97712e-07	-3.21638e-06	-8.3751e-06	-2.38767e-05	-7.15945e-05	-0.000467966	-0.00898642	-3.39375e-06	1.57062e-07	-2.33683e-06	2.21062e-06	4.00062e-06
57	0.25		0.250003	0.250013	0.250011	0.250023	0.25002	0.25	0.249964	0.249981	0.249979	0.250018	0.250018	0.250011	0.250003	0.250011	0.250012	0.250023	0.25002	0.250074	0.250245	0.251575	0.280741	-5.50665e-07	-2.10985e-06	-1.78043e-06	-3.68643e-06	-3.24307e-06	0	5.78539e-06	3.11476e-06	3.3832e-06	-2.86456e-06	-2.81851e-06	-1.80945e-06	-5.09987e-07	-1.71536e-06	-1.9192e-06	-3.60396e-06	-3.21904e-06	-1.18757e-05	-3.92348e-05	-0.000252016	-0.00488146	5.50665e-07	2.10985e-06	1.78043e-06	3.68643e-06	3.24307e-06
60	0.25		0.250015	0.250008	0.250024	0.250014	0.249994	0.25	0.249954	0.249966	0.249997	0.249993	0.249997	0.250015	0.250014	0.25002	0.25002	0.250023	0.250023	0.250028	0.250152	0.250889	0.266877	-2.40334e-06	-1.35776e-06	-3.81772e-06	-2.31053e-06	9.33831e-07	0	7.4086e-06	5.45024e-06	4.19369e-07	1.05659e-06	4.48661e-07	-2.41755e-06	-2.26895e-06	-3.13895e-06	-3.2134e-06	-3.61866e-06	-3.60413e-06	-4.5545e-06	-2.43922e-05	-0.000142207	-0.00269414	2.40334e-06	1.35776e-06	3.81772e-06	2.31053e-06	-9.33831e-07
63	0.25		0.25001	0.249992	0.250022	0.249991	0.249977	0.25	0.249982	0.249965	0.250014	0.249968	0.249973	0.249985	0.250005	0.249997	0.250001	0.249998	0.250023	0.250024	0.250075	0.250476	0.259214	-1.58971e-06	1.34266e-06	-3.58522e-06	1.38979e-06	3.67689e-06	0	2.9013e-06	5.67935e-06	-2.21563e-06	5.14368e-06	4.34822e-06	2.32288e-06	-8.14899e-07	5.41411e-07	-2.37173e-07	3.46012e-07	-3.67233e-06	-3.76156e-06	-1.20259e-05	-7.6224e-05	-0.00147318	1.58971e-06	-1.34266e-06	3.58522e-06	-1.38979e-06	-3.67689e-06
66	0.25		0.249992	0.249979	0.249997	0.249976	0.250008	0.25	0.250017	0.249998	0.250013	0.249958	0.249963	0.249968	0.249974	0.249977	0.249982	0.249986	0.249998	0.250027	0.250029	0.250263	0.255097	1.29748e-06	3.30841e-06	5.54488e-07	3.81608e-06	-1.27967e-06	0	-2.79921e-06	2.41224e-07	-2.10942e-06	6.7219e-06	5.85558e-06	5.17356e-06	4.11444e-06	3.6644e-06	2.89615e-06	2.31315e-06	2.97592e-07	-4.38082e-06	-4.62911e-06	-4.2025e-05	-0.000815362	-1.29748e-06	-3.30841e-06	-5.54488e-07	-3.81608e-06	1.27967e-06
69	0.25		0.249979	0.250024	0.249979	0.250024	0.2501	0.25	0.25004	0.250024	0.249949	0.249979	0.249983	0.249959	0.249962	0.249968	0.249973	0.249989	0.249986	0.250005	0.250024	0.250161	0.252752	3.34052e-06	-3.83599e-06	3.41522e-06	-3.77339e-06	-1.60563e-05	0	-6.42046e-06	-3.83145e-06	8.14313e-06	3.31592e-06	2.79929e-06	6.52309e-06	6.06613e-06	5.10683e-06	4.31926e-06	1.68779e-06	2.29285e-06	-8.39833e-07	-3.91244e-06	-2.58163e-05	-0.000440249	-3.34052e-06	3.83599e-06	-3.41522e-06	3.77339e-06	1.60563e-05
72	0.25		0.250024	0.250072	0.25	0.250106	0.250151	0.25	0.249967	0.250036	0.249904	0.250014	0.250013	0.249993	0.249966	0.249992	0.249994	0.250008	0.249989	0.249989	0.250028	0.250075	0.25154	-3.80295e-06	-1.14596e-05	-2.40695e-10	-1.69141e-05	-2.41753e-05	0	5.2389e-06	-5.70783e-06	1.54082e-05	-2.28069e-06	-2.11406e-06	1.10753e-06	5.39554e-06	1.23892e-06	9.69252e-07	-1.22587e-06	1.71283e-06	1.76543e-06	-4.49476e-06	-1.1993e-05	-0.000246369	3.80295e-06	1.14596e-05	2.40695e-10	1.69141e-05	2.41753e-05
75	0.25		0.25008	0.250087	0.250091	0.250138	0.250176	0.25	0.249826	0.249912	0.249886	0.250036	0.250033	0.250021	0.250002	0.250016	0.250014	0.25002	0.250008	0.249986	0.250005	0.250031	0.250838	-1.27647e-05	-1.38617e-05	-1.46237e-05	-2.20738e-05	-2.81855e-05	0	2.77653e-05	1.4137e-05	1.82636e-05	-5.71834e-06	-5.23359e-06	-3.2977e-06	-3.61868e-07	-2.50815e-06	-2.30048e-06	-3.26497e-06	-1.20828e-06	2.24325e-06	-7.54564e-07	-4.91139e-06	-0.000134024	1.27647e-05	1.38617e-05	1.46237e-05	2.20738e-05	2.81855e-05
78	0.25		0.250096	0.250068	0.250147	0.250157	0.250076	0.25	0.249764	0.249809	0.249935	0.249979	0.249972	0.250041	0.250028	0.250033	0.25003	0.249979	0.25002	0.250004	0.249989	0.250029	0.250461	-1.53781e-05	-1.08407e-05	-2.35756e-05	-2.50559e-05	-1.21076e-05	0	3.77067e-05	3.0554e-05	1.04148e-05	3.35632e-06	4.4669e-06	-6.53353e-06	-4.4172e-06	-5.24519e-06	-4.76974e-06	3.3963e-06	-3.24726e-06	-6.93225e-07	1.75997e-06	-4.56311e-06	-7.37403e-05	1.53781e-05	1.08407e-05	2.35756e-05	2.50559e-05	1.21076e-05
81	0.25		0.250085	0.249996	0.250172	0.25004	0.249944	0.25	0.249726	0.249775	0.250024	0.249846	0.249854	0.250023	0.250042	0.250019	0.250016	0.249922	0.250014	0.250017	0.249987	0.250027	0.25027	-1.35633e-05	6.06201e-07	-2.75449e-05	-6.43325e-06	8.93979e-06	0	4.38256e-05	3.59263e-05	-3.82544e-06	2.4594e-05	2.33393e-05	-3.75303e-06	-6.79662e-06	-3.0075e-06	-2.51483e-06	1.2425e-05	-2.24795e-06	-2.77019e-06	2.03033e-06	-4.33701e-06	-4.31361e-05	1.35633e-05	-6.06201e-07	2.75449e-05	6.43325e-06	-8.93979e-06
84	0.25		0.250005	0.249946	0.250086	0.249936	0.249873	0.25	0.249914	0.249829	0.250078	0.24978	0.249802	0.250012	0.250023	0.25001	0.250008	0.249906	0.250007	0.250016	0.250005	0.250001	0.250134	-7.81257e-07	8.70135e-06	-1.37624e-05	1.02828e-05	2.02561e-05	0	1.37205e-05	2.73462e-05	-1.25109e-05	3.52013e-05	3.17537e-05	-1.96654e-06	-3.63454e-06	-1.58421e-06	-1.35564e-06	1.50057e-05	-1.18324e-06	-2.54609e-06	-8.63181e-07	-2.06609e-07	-2.14642e-05	7.81257e-07	-8.70135e-06	1.37624e-05	-1.02828e-05	-2.02561e-05
87	0.25		0.249944	0.249906	0.249956	0.249874	0.249831	0.25	0.250102	0.250006	0.250118	0.249744	0.24977	0.250008	0.250013	0.250007	0.250006	0.249915	0.250005	0.250008	0.250018	0.249989	0.250074	8.93542e-06	1.49858e-05	7.0632e-06	2.02032e-05	2.69691e-05	0	-1.63174e-05	-9.55569e-07	-1.89459e-05	4.09588e-05	3.68602e-05	-1.35421e-06	-2.01263e-06	-1.08488e-06	-9.19899e-07	1.36505e-05	-7.70028e-07	-1.3523e-06	-2.86376e-06	1.83886e-06	-1.18424e-05	-8.93542e-06	-1.49858e-05	-7.0632e-06	-2.02032e-05	-2.69691e-05
90	0.25		0.249901	0.249943	0.249881	0.248505	0.249909	0.25	0.250208	0.250134	0.250064	0.249903	0.249925	0.250005	0.250008	0.250004	0.250003	0.249993	0.250003	0.250005	0.250015	0.249993	0.250056	1.58913e-05	9.07578e-06	1.90968e-05	0.000239257	1.46326e-05	0	-3.33107e-05	-2.13742e-05	-1.03059e-05	1.55229e-05	1.1968e-05	-8.40093e-07	-1.21326e-06	-6.62947e-07	-5.23154e-07	1.09745e-06	-4.60252e-07	-8.13676e-07	-2.41248e-06	1.09759e-06	-8.96514e-06	-1.58913e-05	-9.07578e-06	-1.90968e-05	-0.000239257	-1.46326e-05
93	0.25		0.249931	0.249969	0.249826	0.247479	0.249949	0.25	0.250235	0.250227	0.250036	0.250088	0.250085	0.250003	0.250004	0.250002	0.250002	0.250054	0.250001	0.250003	0.250008	0.250009	0.250033	1.11115e-05	5.00007e-06	2.78872e-05	0.00040331	8.11624e-06	0	-3.75952e-05	-3.63559e-05	-5.79417e-06	-1.40716e-05	-1.35241e-05	-4.08955e-07	-6.36369e-07	-3.22229e-07	-2.63513e-07	-8.59154e-06	-2.27193e-07	-4.57684e-07	-1.33595e-06	-1.42646e-06	-5.3588e-06	-1.11115e-05	-5.00007e-06	-2.78872e-05	-0.00040331	-8.11624e-06
96	0.25		0.249962	0.247825	0.249904	0.254641	0.249972	0.25	0.250129	0.250157	0.25002	0.250188	0.250174	0.250002	0.250002	0.250001	0.250001	0.250096	0.250001	0.249812	0.249558	0.250021	0.250017	6.06624e-06	0.000348044	1.52928e-05	-0.00074246	4.46067e-06	0	-2.05721e-05	-2.51852e-05	-3.17047e-06	-3.00995e-05	-2.77735e-05	-2.5693e-07	-3.67706e-07	-2.05783e-07	-1.74614e-07	-1.54323e-05	-1.44817e-07	3.00134e-05	7.0787e-05	-3.32342e-06	-2.79656e-06	-6.06624e-06	-0.000348044	-1.52928e-05	0.00074246	-4.46067e-06
99	0.25		0.256753	0.258672	0.248616	0.276739	0.251885	0.249733	0.253955	0.250365	0.253143	0.254272	0.25522	0.253969	0.257338	0.254744	0.25758	0.250403	0.256912	0.255809	0.256818	0.263151	0.25003	-0.00108005	-0.00138669	0.000221358	-0.00425377	-0.000301593	4.27081e-05	-0.000632778	-5.84565e-05	-0.000502845	-0.000683448	-0.000835042	-0.000634961	-0.00117363	-0.000758898	-0.00121225	-6.44202e-05	-0.00110546	-0.000929173	-0.00109048	-0.00210128	-4.74605e-06	0.00108005	0.00138669	-0.000221358	0.00425377	0.000301593
102	0.75		0.285905	0.288933	0.274945	0.306331	0.280678	0.276297	0.281933	0.278898	0.281079	0.28248	0.283718	0.280603	0.287788	0.282007	0.287621	0.278466	0.285689	0.283157	0.284015	0.295095	0.277492	0.00681299	0.00678541	0.00691037	0.00662137	0.0068599	0.00689856	0.00684872	0.00687569	0.00685634	0.00684383	0.00683272	0.00686057	0.00679587	0.00684806	0.0067974	0.0068795	0.00681494	0.00683777	0.00683005	0.0067284	0.00688808	-0.00681299	-0.00678541	-0.00691037	-0.00662137	-0.0068599
105	0.75		0.313275	0.315156	0.301053	0.332562	0.306692	0.302569	0.308927	0.305036	0.306786	0.308856	0.309875	0.309936	0.318612	0.310925	0.317597	0.304683	0.312973	0.309307	0.309871	0.333479	0.303681	0.00655325	0.00653454	0.00667213	0.00635624	0.00661786	0.00665765	0.00659608	0.0066339	0.00661695	0.00659677	0.00658679	0.00658619	0.00649988	0.00657647	0.0065101	0.00663731	0.00655624	0.00659236	0.00658683	0.00634659	0.00664696	-0.00655325	-0.00653454	-0.00667213	-0.00635624	-0.00661786
108	0.75		0.338793	0.340644	0.326715	0.357628	0.332361	0.328333	0.334575	0.330762	0.332474	0.334496	0.335496	0.335558	0.344122	0.336444	0.343195	0.330277	0.338305	0.334921	0.335533	0.365412	0.329297	0.00629017	0.00627031	0.00641717	0.00608334	0.00635836	0.00640041	0.00633502	0.00637511	0.00635717	0.00633585	0.00632528	0.00632462	0.00623273	0.00631522	0.00624278	0.00638017	0.00629538	0.00633136	0.00632488	0.0059948	0.00639039	-0.00629017	-0.00627031	-0.00641717	-0.00608334	-0.00635836
111	0.75		0.363768	0.365477	0.351908	0.382023	0.357464	0.353423	0.359624	0.355913	0.357235	0.359316	0.360229	0.360568	0.368935	0.361428	0.368045	0.355194	0.363268	0.359966	0.360541	0.389591	0.35432	0.00601365	0.00599405	0.00614728	0.00579997	0.00608519	0.00613043	0.00606081	0.00610261	0.00608777	0.0060643	0.00605396	0.00605011	0.00595415	0.00604034	0.00596445	0.00611067	0.00601937	0.00605694	0.00605042	0.00570859	0.00612044	-0.00601365	-0.00599405	-0.00614728	-0.00579997	-0.00608519
114	0.75		0.387705	0.389609	0.376416	0.405662	0.381457	0.377502	0.383403	0.379804	0.381996	0.383351	0.384313	0.384746	0.392623	0.385613	0.391842	0.379993	0.387283	0.383931	0.384857	0.412969	0.378927	0.00573151	0.00570836	0.00586662	0.00550922	0.00580674	0.00585379	0.00578343	0.00582645	0.00580029	0.00578405	0.00577249	0.00576728	0.00567152	0.00575682	0.0056811	0.00582421	0.00573662	0.00577708	0.00576593	0.00541623	0.00583688	-0.00573151	-0.00570836	-0.00586662	-0.00550922	-0.00580674
117	0.75		0.410768	0.412958	0.400359	0.428298	0.404958	0.40158	0.407129	0.403666	0.405215	0.407387	0.408398	0.4078	0.415624	0.408607	0.414763	0.403272	0.410313	0.407268	0.407891	0.435473	0.402499	0.00544439	0.00541637	0.00557579	0.00521649	0.00551811	0.00556053	0.00549067	0.00553437	0.00551487	0.0054874	0.00547458	0.00548216	0.00538209	0.00547191	0.00539319	0.00553932	0.0054502	0.00548891	0.00548101	0.00512089	0.00554903	-0.00544439	-0.00541637	-0.00557579	-0.00521649	-0.00551811
120	0.75		0.433831	0.435457	0.423137	0.449697	0.428255	0.424248	0.429849	0.426489	0.428411	0.429592	0.430444	0.430854	0.438624	0.431601	0.437683	0.426551	0.433342	0.430605	0.43053	0.456998	0.425519	0.00514289	0.00512111	0.00528444	0.00492747	0.00521707	0.00526988	0.00519594	0.00524039	0.005215	0.00519936	0.00518804	0.00518259	0.00507848	0.00517265	0.00509117	0.00523957	0.00514943	0.00518591	0.00518691	0.00482622	0.00525317	-0.00514289	-0.00512111	-0.00528444	-0.00492747	-0.00521707
123	0.75		0.45497	0.456847	0.445571	0.471095	0.449496	0.446181	0.451357	0.44816	0.449829	0.451524	0.452452	0.452307	0.459368	0.453069	0.458639	0.448034	0.454581	0.451667	0.45266	0.476889	0.447344	0.00485446	0.00482832	0.00498409	0.00462706	0.00493023	0.00497575	0.00490455	0.00494861	0.00492565	0.00490225	0.00488941	0.00489141	0.00479306	0.00488086	0.00480328	0.00495034	0.00485988	0.00490027	0.00488653	0.00454382	0.00495981	-0.00485446	-0.00482832	-0.00498409	-0.00462706	-0.00493023
126	0.75		0.475703	0.476982	0.466316	0.490576	0.470737	0.467725	0.472866	0.469831	0.471171	0.472429	0.473135	0.47303	0.48003	0.473723	0.479209	0.469342	0.475275	0.472717	0.472911	0.496781	0.468498	0.00456092	0.00454249	0.0046951	0.00434418	0.00463217	0.00467509	0.0046017	0.0046451	0.00462596	0.00460796	0.00459784	0.00459934	0.00449839	0.0045894	0.00451029	0.00465208	0.0045671	0.00460384	0.00460105	0.00425227	0.00466411	-0.00456092	-0.00454249	-0.0046951	-0.00434418	-0.00463217
129	0.75		0.495606	0.497116	0.486572	0.509469	0.49049	0.487191	0.491986	0.489075	0.490618	0.491949	0.492757	0.493277	0.499504	0.493989	0.498919	0.489021	0.495288	0.492514	0.493162	0.515241	0.488383	0.00426974	0.00424728	0.00440301	0.00406176	0.00434544	0.00439395	0.00432336	0.00436627	0.00434356	0.0043239	0.00431197	0.00430428	0.00421167	0.00429373	0.00422041	0.00436706	0.00427446	0.00431556	0.00430597	0.00397397	0.00437645	-0.00426974	-0.00424728	-0.00440301	-0.00406176	-0.00434544
132	0.75		0.513788	0.515192	0.505134	0.527676	0.509209	0.506656	0.510991	0.508255	0.50993	0.51147	0.512055	0.511449	0.517612	0.512089	0.516932	0.508158	0.51343	0.51103	0.511582	0.532564	0.507402	0.00399613	0.00397471	0.00412723	0.00378253	0.0040657	0.00410429	0.00403868	0.00408014	0.00405477	0.00403141	0.00402252	0.00403172	0.00393771	0.004022	0.00394811	0.0040816	0.00400159	0.00403809	0.0040297	0.00370644	0.00409303	-0.00399613	-0.00397471	-0.00412723	-0.00378253	-0.0040657
135	0.75		0.531971	0.532764	0.523697	0.543986	0.527695	0.524421	0.528822	0.526208	0.527121	0.528509	0.529169	0.529621	0.53572	0.530188	0.534945	0.525879	0.531572	0.529545	0.529264	0.549742	0.524984	0.0037157	0.00370332	0.00384413	0.00352687	0.00378224	0.00383295	0.00376473	0.00380529	0.00379114	0.00376959	0.00375934	0.00375231	0.00365708	0.00374348	0.00366921	0.00381039	0.00372193	0.00375349	0.00375786	0.00343547	0.00382423	-0.0037157	-0.00370332	-0.00384413	-0.00352687	-0.00378224
138	0.75		0.548028	0.549562	0.540403	0.560296	0.54383	0.541301	0.545241	0.542802	0.544097	0.545503	0.546284	0.546025	0.551346	0.546611	0.550809	0.54261	0.547741	0.545495	0.546401	0.564522	0.542567	0.00346275	0.00343834	0.00358346	0.00326634	0.00352934	0.0035693	0.003507	0.0035456	0.00352512	0.00350285	0.00349046	0.00349456	0.00340989	0.00348526	0.00341846	0.00354864	0.00346732	0.00350297	0.00348859	0.00319809	0.00354932	-0.00346275	-0.00343834	-0.00358346	-0.00326634	-0.00352934
141	0.75		0.563636	0.56458	0.556397	0.574698	0.559966	0.557786	0.56166	0.559396	0.560047	0.561159	0.561651	0.561623	0.566881	0.562139	0.566252	0.559119	0.563309	0.561429	0.561524	0.579302	0.557923	0.00321241	0.00319713	0.00332904	0.00303251	0.00327166	0.00330674	0.00324435	0.00328084	0.00327035	0.00325242	0.00324448	0.00324493	0.00315984	0.00323661	0.00317005	0.0032853	0.0032177	0.00324806	0.00324653	0.00295705	0.00330454	-0.00321241	-0.00319713	-0.00332904	-0.00303251	-0.00327166
144	0.75		0.578455	0.579599	0.571842	0.588515	0.574647	0.572157	0.575711	0.573561	0.574509	0.575665	0.576281	0.576768	0.581292	0.577299	0.580884	0.573348	0.578232	0.576154	0.576647	0.592756	0.572964	0.00297095	0.00295216	0.00307914	0.00280507	0.00303333	0.003074	0.00301592	0.00305109	0.0030356	0.00301668	0.0030066	0.00299861	0.00292432	0.00298991	0.00293104	0.00305456	0.00297461	0.00300868	0.00300059	0.00273469	0.00306083	-0.00297095	-0.00295216	-0.00307914	-0.00280507	-0.00303333
147	0.75		0.591638	0.59269	0.585365	0.601731	0.588319	0.586528	0.589648	0.587662	0.58897	0.590083	0.590433	0.589942	0.594408	0.590408	0.593915	0.587578	0.591378	0.589639	0.590069	0.605157	0.587103	0.00275326	0.00273577	0.00285717	0.00258489	0.00280831	0.00283794	0.00278628	0.00281919	0.00279752	0.00277907	0.00277326	0.00278141	0.00270719	0.00277369	0.0027154	0.00282058	0.00275757	0.00278644	0.00277931	0.00252741	0.00282844	-0.00275326	-0.00273577	-0.00285717	-0.00258489	-0.00280831
150	0.75		0.604821	0.60531	0.598889	0.613284	0.601787	0.599369	0.602548	0.600671	0.601298	0.602249	0.602713	0.603116	0.607524	0.603516	0.606945	0.600436	0.604525	0.603124	0.602805	0.617438	0.599745	0.00253305	0.00252484	0.00263245	0.00239046	0.00258394	0.00262442	0.00257119	0.00260263	0.00259214	0.0025762	0.00256843	0.00256168	0.00248762	0.00255496	0.00249735	0.00260656	0.00253803	0.00256154	0.00256688	0.00232014	0.00261813	-0.00253305	-0.00252484	-0.00263245	-0.00239046	-0.00258394
153	0.75		0.616182	0.617283	0.610781	0.624837	0.613201	0.611414	0.6142	0.612472	0.61341	0.614416	0.614992	0.614774	0.618518	0.615191	0.618144	0.612338	0.615982	0.614383	0.615083	0.627733	0.612387	0.00234142	0.00232276	0.00243273	0.00219435	0.00239186	0.00242205	0.00237497	0.00240419	0.00238832	0.00237131	0.00236157	0.00236525	0.00230182	0.0023582	0.00230815	0.00240644	0.0023448	0.00237188	0.00236004	0.00214495	0.00240562	-0.00234142	-0.00232276	-0.00243273	-0.00219435	-0.00239186
156	0.75		0.627158	0.627771	0.622047	0.634848	0.624614	0.623128	0.625852	0.624272	0.624667	0.625451	0.625782	0.625742	0.629434	0.626101	0.628985	0.624056	0.626926	0.625629	0.625662	0.638028	0.623136	0.00215476	0.0021443	0.00224186	0.00202316	0.00219814	0.00222345	0.00217705	0.00220398	0.00219725	0.00218388	0.00217824	0.00217892	0.00211588	0.0021728	0.00212356	0.00220766	0.00215873	0.00218085	0.00218029	0.00196855	0.00222332	-0.00215476	-0.0021443	-0.00224186	-0.00202316	-0.00219814
159	0.75		0.637498	0.638258	0.632876	0.644387	0.634841	0.633083	0.635556	0.634064	0.634682	0.635513	0.635942	0.636345	0.639445	0.636715	0.639174	0.633886	0.637349	0.635892	0.636241	0.647294	0.633618	0.00197766	0.00196459	0.00205697	0.00185905	0.00202328	0.00205343	0.00201101	0.00203661	0.002026	0.00201176	0.00200438	0.00199747	0.00194418	0.00199111	0.00194884	0.00203965	0.00198022	0.00200525	0.00199925	0.00180884	0.00204425	-0.00197766	-0.00196459	-0.00205697	-0.00185905	-0.00202328
162	0.75		0.64652	0.647242	0.642179	0.65346	0.644243	0.643037	0.645166	0.643803	0.644698	0.645506	0.64573	0.645359	0.648415	0.64568	0.648079	0.643717	0.646343	0.645148	0.645466	0.655744	0.643401	0.00182222	0.00180975	0.00189712	0.0017021	0.00186153	0.00188233	0.0018456	0.00186911	0.00185368	0.00183973	0.00183586	0.00184226	0.00178946	0.00183673	0.00179528	0.00187059	0.00182528	0.00184591	0.00184042	0.00166248	0.00187604	-0.00182222	-0.00180975	-0.00189712	-0.0017021	-0.00186153
165	0.75		0.655542	0.655857	0.651481	0.661247	0.653489	0.651802	0.653979	0.652701	0.653087	0.653744	0.654054	0.654374	0.657385	0.654644	0.656983	0.65251	0.655336	0.654404	0.654145	0.664102	0.652027	0.00166599	0.00166052	0.0017364	0.00156681	0.0017016	0.00173085	0.00169311	0.00171527	0.00170857	0.00169718	0.00169181	0.00168625	0.00163398	0.00168157	0.00164096	0.00171858	0.00166956	0.00168573	0.00169023	0.00151709	0.00172695	-0.00166599	-0.00166052	-0.0017364	-0.00156681	-0.0017016
168	0.75		0.663187	0.663983	0.659555	0.669034	0.661165	0.659949	0.661832	0.660664	0.661312	0.661983	0.662377	0.662244	0.664754	0.662527	0.664508	0.660577	0.663055	0.661967	0.66248	0.670967	0.660652	0.00153304	0.00151916	0.00159627	0.00143102	0.00156824	0.00158941	0.00155664	0.00157696	0.00156568	0.00155401	0.00154714	0.00154946	0.00150572	0.00154453	0.00151001	0.00157848	0.00153534	0.00155429	0.00154535	0.00139726	0.00157718	-0.00153304	-0.00151916	-0.00159627	-0.00143102	-0.00156824
171	0.75		0.670541	0.670987	0.667156	0.675695	0.668842	0.667858	0.669685	0.668628	0.668911	0.669404	0.669623	0.669592	0.672065	0.669833	0.671763	0.66851	0.670385	0.66952	0.669545	0.677831	0.667877	0.00140469	0.0013969	0.00146383	0.0013145	0.00143439	0.00145157	0.00141965	0.00143812	0.00143318	0.00142456	0.00142075	0.00142128	0.00137805	0.00141707	0.00138333	0.00144019	0.00140742	0.00142255	0.00142211	0.00127708	0.00145124	-0.00140469	-0.0013969	-0.00146383	-0.0013145	-0.00143439
174	0.75		0.677448	0.677991	0.674435	0.682011	0.675675	0.674499	0.676148	0.675154	0.675601	0.676123	0.676413	0.676684	0.678739	0.676931	0.678561	0.675067	0.67735	0.676376	0.676609	0.683961	0.674904	0.0012838	0.00127428	0.00133658	0.00120373	0.00131486	0.00133545	0.00130657	0.00132399	0.00131616	0.00130702	0.00130194	0.00129719	0.00126115	0.00129286	0.00126427	0.0013255	0.00128551	0.00130258	0.00129849	0.00116948	0.00132836	-0.0012838	-0.00127428	-0.00133658	-0.00120373	-0.00131486
177	0.75		0.683426	0.683918	0.680587	0.688009	0.681922	0.681141	0.682543	0.681642	0.682291	0.682793	0.682939	0.682657	0.684681	0.682869	0.684457	0.681625	0.683308	0.68252	0.682727	0.689509	0.681423	0.00117889	0.00117024	0.00122873	0.00109831	0.0012053	0.00121901	0.00119439	0.00121022	0.00119882	0.00119	0.00118744	0.0011924	0.00115684	0.00118868	0.00116077	0.00121052	0.00118096	0.0011948	0.00119115	0.0010719	0.00121407	-0.00117889	-0.00117024	-0.00122873	-0.00109831	-0.0012053
180	0.75		0.689404	0.689582	0.68674	0.693125	0.688061	0.686945	0.68838	0.687538	0.687805	0.688225	0.68843	0.68863	0.690622	0.688806	0.690352	0.687433	0.689266	0.688664	0.688465	0.694996	0.687097	0.00107375	0.00107063	0.00112064	0.00100821	0.00109739	0.00111703	0.00109178	0.00110659	0.0011019	0.0010945	0.00109089	0.00108738	0.0010523	0.00108427	0.00105706	0.00110844	0.00107617	0.00108678	0.00109029	0.00097523	0.00111435	-0.00107375	-0.00107063	-0.00112064	-0.00100821	-0.00109739
183	0.75		0.694426	0.694916	0.69203	0.698241	0.693103	0.692313	0.693544	0.692779	0.693199	0.693657	0.693922	0.693808	0.695453	0.693994	0.695291	0.692718	0.69434	0.693628	0.693964	0.699479	0.692771	0.000985271	0.000976633	0.0010275	0.000917968	0.0010086	0.00102252	0.00100082	0.00101431	0.0010069	0.000998828	0.000994167	0.000996164	0.000967163	0.000992895	0.000970014	0.00101538	0.000986799	0.000999351	0.000993419	0.000896116	0.00101444	-0.000985271	-0.000976633	-0.0010275	-0.000917968	-0.0010086
186	0.75		0.699246	0.699495	0.69699	0.702589	0.698145	0.697513	0.698709	0.69802	0.698163	0.698512	0.698651	0.698624	0.700243	0.69878	0.700043	0.697911	0.699143	0.698584	0.698586	0.703962	0.697475	0.000900224	0.000895842	0.000940051	0.000841179	0.000919668	0.000930813	0.000909718	0.000921874	0.000919356	0.000913182	0.000910738	0.000911207	0.000882625	0.000908448	0.000886151	0.000923803	0.000902044	0.000911913	0.000911889	0.000816908	0.000931487	-0.000900224	-0.000895842	-0.000940051	-0.000841179	-0.000919668
189	0.75		0.703753	0.704073	0.701736	0.706701	0.702595	0.70182	0.702895	0.702249	0.7025	0.702871	0.703058	0.703261	0.704589	0.703422	0.704476	0.702158	0.703691	0.703053	0.703207	0.707951	0.702042	0.000820601	0.000814951	0.000856246	0.000768471	0.000841068	0.000854773	0.000835764	0.000847194	0.000842755	0.0008362	0.000832895	0.00082931	0.000805833	0.000826456	0.000807823	0.000848794	0.000821698	0.000832974	0.000830254	0.000746368	0.00085085	-0.000820601	-0.000814951	-0.000856246	-0.000768471	-0.000841068
192	0.75		0.707612	0.707924	0.705737	0.710594	0.706635	0.706126	0.707035	0.706451	0.706837	0.707197	0.707287	0.707116	0.708423	0.707253	0.708279	0.706406	0.707537	0.707023	0.707169	0.711547	0.706275	0.000752363	0.000746837	0.00078552	0.00069959	0.000769647	0.00077865	0.000762571	0.000772905	0.00076607	0.000759706	0.000758107	0.000761141	0.000738017	0.000758705	0.000740557	0.000773705	0.000753698	0.000762778	0.000760191	0.000682719	0.000776017	-0.000752363	-0.000746837	-0.00078552	-0.00069959	-0.000769647
195	0.75		0.711471	0.711598	0.709739	0.713877	0.710602	0.709869	0.7108	0.710256	0.710408	0.710689	0.710819	0.710971	0.712257	0.711085	0.712082	0.710166	0.711382	0.710993	0.710866	0.7151	0.709955	0.000684065	0.000681816	0.000714728	0.000641441	0.000699446	0.000712425	0.000695937	0.000705572	0.000702883	0.000697902	0.000695603	0.000692912	0.000670143	0.000690895	0.000673233	0.000707169	0.000685638	0.000692517	0.000694762	0.000619768	0.000710902	-0.000684065	-0.000681816	-0.000714728	-0.000641441	-0.000699446
198	0.75		0.714692	0.715045	0.713164	0.71716	0.713835	0.713318	0.714114	0.713621	0.713901	0.714181	0.714351	0.714296	0.715351	0.714416	0.715249	0.713585	0.714637	0.714175	0.714405	0.717966	0.713635	0.000627005	0.000620752	0.000654078	0.000583255	0.000642183	0.000651338	0.000637236	0.000645977	0.000641022	0.000636053	0.000633053	0.000634013	0.000615333	0.000631886	0.00061714	0.000646607	0.000627976	0.000636167	0.00063208	0.000568976	0.000645735	-0.000627005	-0.000620752	-0.000654078	-0.000583255	-0.000642183
201	0.75		0.717779	0.717973	0.716368	0.719938	0.717069	0.716661	0.717429	0.716986	0.717108	0.717305	0.717395	0.71738	0.718417	0.717481	0.71829	0.716944	0.717713	0.717352	0.717361	0.720831	0.716669	0.000572296	0.000568852	0.00059731	0.000534014	0.000584884	0.000592106	0.000578498	0.000586344	0.00058419	0.000580695	0.0005791	0.000579358	0.000560971	0.000577571	0.000563223	0.000587087	0.00057346	0.000579865	0.000579693	0.00051816	0.00059196	-0.000572296	-0.000568852	-0.00059731	-0.000534014	-0.000584884
204	0.75		0.720667	0.720901	0.719426	0.72256	0.719926	0.719433	0.720121	0.719707	0.7199	0.720111	0.720233	0.720351	0.721203	0.720454	0.72113	0.719677	0.720627	0.720219	0.720317	0.723374	0.719613	0.000521075	0.000516925	0.000543089	0.000487504	0.000534215	0.000542961	0.000530756	0.00053811	0.00053468	0.000530935	0.000528772	0.000526688	0.000511566	0.000524855	0.000512858	0.000538628	0.000521785	0.000529017	0.00052728	0.00047306	0.000539772	-0.000521075	-0.000516925	-0.000543089	-0.000487504	-0.000534215
207	0.75		0.723145	0.723353	0.721976	0.725044	0.722523	0.722205	0.722784	0.72241	0.722692	0.722896	0.722955	0.722826	0.723665	0.722914	0.723572	0.722411	0.723096	0.72277	0.722857	0.725659	0.72233	0.000477112	0.000473419	0.000497866	0.000443423	0.000488153	0.000493794	0.00048353	0.000490157	0.000485148	0.000481529	0.000480488	0.000482768	0.000467886	0.00048121	0.000469538	0.000490147	0.000477978	0.000483764	0.000482224	0.000432499	0.000491584	-0.000477112	-0.000473419	-0.000497866	-0.000443423	-0.000488153
210	0.75		0.725623	0.725689	0.724525	0.727146	0.725072	0.724608	0.725201	0.724854	0.724964	0.725135	0.725219	0.725302	0.726127	0.725375	0.726014	0.724813	0.725566	0.725321	0.725229	0.727918	0.72467	0.000433133	0.000431966	0.000452624	0.000406098	0.000442916	0.000451159	0.00044063	0.000446795	0.000444836	0.000441806	0.000440307	0.000438832	0.000424191	0.00043755	0.000426202	0.000447515	0.000434156	0.000438493	0.000440125	0.000392391	0.000450055	-0.000433133	-0.000431966	-0.000452624	-0.000406098	-0.000442916
213	0.75		0.727686	0.727884	0.726701	0.729249	0.727142	0.726819	0.727324	0.727009	0.727183	0.727373	0.727483	0.727433	0.728107	0.727509	0.728041	0.726985	0.72765	0.727358	0.727499	0.72975	0.72701	0.000396521	0.000392997	0.000414011	0.000368763	0.000406174	0.000411918	0.000402952	0.00040853	0.000405447	0.000402071	0.000400115	0.000401015	0.00038905	0.000399661	0.000390222	0.00040897	0.000397149	0.000402347	0.000399837	0.000359868	0.000408512	-0.000396521	-0.000392997	-0.000414011	-0.000368763	-0.000406174
216	0.75		0.72966	0.729756	0.728732	0.731023	0.729212	0.728957	0.729446	0.729165	0.729217	0.729363	0.729419	0.729406	0.730068	0.729469	0.729986	0.729117	0.729618	0.729391	0.729389	0.731582	0.728933	0.000361458	0.000359755	0.000377941	0.000337253	0.000369422	0.000373948	0.000365263	0.000370255	0.000369328	0.000366742	0.000365754	0.000365985	0.000354216	0.000364853	0.000355677	0.000371113	0.000362212	0.000366245	0.000366282	0.00032734	0.000374374	-0.000361458	-0.000359755	-0.000377941	-0.000337253	-0.000369422
219	0.75		0.731502	0.731629	0.730674	0.732697	0.731029	0.730711	0.73115	0.730886	0.730984	0.731138	0.731215	0.731302	0.731841	0.731368	0.731796	0.730845	0.731477	0.731216	0.731279	0.733204	0.730797	0.000328758	0.000326506	0.000343459	0.000307525	0.000337157	0.00034281	0.000335012	0.000339695	0.000337956	0.00033521	0.000333856	0.000332307	0.000322734	0.000331135	0.000323536	0.000340417	0.000329201	0.000333836	0.000332721	0.000298519	0.000341275	-0.000328758	-0.000326506	-0.000343459	-0.000307525	-0.000337157
222	0.75		0.733067	0.733193	0.732301	0.734278	0.73267	0.732464	0.732833	0.732595	0.73275	0.7329	0.732936	0.732865	0.733395	0.732921	0.733337	0.732574	0.733036	0.732827	0.732889	0.734661	0.732521	0.000300961	0.000298718	0.000314556	0.000279436	0.000308011	0.000311666	0.000305118	0.000309332	0.000306579	0.000303914	0.000303279	0.000304535	0.000295119	0.000303541	0.000296152	0.000309715	0.000301504	0.000305209	0.000304125	0.000272641	0.000310653	-0.000300961	-0.000298718	-0.000314556	-0.000279436	-0.000308011
225	0.75		0.734632	0.734682	0.733929	0.735603	0.73428	0.733981	0.734359	0.734139	0.734197	0.734312	0.734364	0.734429	0.73495	0.734475	0.734879	0.734099	0.734595	0.734439	0.734386	0.7361	0.734013	0.00027316	0.000272264	0.000285649	0.000255895	0.000279399	0.000284718	0.000278002	0.000281919	0.000280882	0.000278835	0.000277907	0.00027676	0.000267501	0.000275943	0.000268764	0.000282617	0.000273802	0.000276578	0.000277527	0.000247071	0.000284143	-0.00027316	-0.000272264	-0.000285649	-0.000255895	-0.000279399
228	0.75		0.735931	0.736077	0.735315	0.736928	0.735585	0.735375	0.735697	0.735497	0.735611	0.735724	0.735792	0.735772	0.736197	0.73582	0.736156	0.735483	0.735909	0.735722	0.735817	0.737252	0.735506	0.00025007	0.000247483	0.000261023	0.00023235	0.000256228	0.00025995	0.000254233	0.000257775	0.000255757	0.000253753	0.000252533	0.0002529	0.000245352	0.000252037	0.000246078	0.000258034	0.00025046	0.000253787	0.00025209	0.000226593	0.000257629	-0.00025007	-0.000247483	-0.000261023	-0.00023235	-0.000256228
231	0.75		0.737175	0.737255	0.736608	0.738045	0.736889	0.736725	0.737035	0.736856	0.736906	0.736984	0.73702	0.737014	0.737432	0.737055	0.737381	0.736841	0.737148	0.737003	0.737007	0.738405	0.736729	0.000227974	0.000226548	0.000238041	0.000212515	0.000233054	0.000235963	0.000230462	0.00023363	0.000232739	0.000231364	0.000230724	0.000230825	0.000223401	0.000230103	0.000224311	0.000233898	0.000228444	0.000231028	0.000230953	0.000206114	0.000235887	-0.000227974	-0.000226548	-0.000238041	-0.000212515	-0.000233054
234	0.75		0.738337	0.738433	0.737841	0.739097	0.738039	0.73784	0.738117	0.73795	0.73803	0.738113	0.738162	0.73821	0.738552	0.738252	0.738523	0.73794	0.738321	0.738157	0.738196	0.739425	0.737915	0.000207317	0.000205611	0.000216127	0.000193815	0.000212615	0.000216145	0.000211226	0.00021419	0.000212777	0.000211295	0.00021042	0.000209573	0.000203492	0.000208834	0.000204009	0.000214369	0.000207601	0.000210519	0.000209815	0.000187989	0.000214817	-0.000207317	-0.000205611	-0.000216127	-0.000193815	-0.000212615
237	0.75		0.739332	0.739416	0.738864	0.740093	0.739082	0.738955	0.739187	0.739037	0.739153	0.739234	0.739257	0.739204	0.73954	0.739239	0.739503	0.739039	0.739312	0.739181	0.739216	0.740339	0.739007	0.000189642	0.00018814	0.000197952	0.000176109	0.000194077	0.000196327	0.000192209	0.000194872	0.000192814	0.000191379	0.000190965	0.000191916	0.000185935	0.00019129	0.000186599	0.000194839	0.000189991	0.000192314	0.000191695	0.000171732	0.000195408	-0.000189642	-0.00018814	-0.000197952	-0.000176109	-0.000194077
240	0.75		0.740326	0.740351	0.739887	0.740934	0.740106	0.739919	0.740157	0.740018	0.740062	0.74013	0.740164	0.740197	0.740528	0.740226	0.740482	0.740002	0.740303	0.740206	0.740167	0.741243	0.739944	0.000171967	0.000171519	0.000179776	0.000161158	0.000175883	0.000179198	0.000174972	0.000177445	0.000176652	0.000175449	0.000174848	0.000174257	0.000168377	0.000173745	0.000169189	0.000177721	0.00017238	0.000174107	0.000174789	0.000155662	0.000178751	-0.000171967	-0.000171519	-0.000179776	-0.000161158	-0.000175883
243	0.75		0.741151	0.74123	0.740757	0.741775	0.740933	0.740804	0.741006	0.74088	0.74095	0.741026	0.741071	0.74105	0.741319	0.74108	0.741293	0.740871	0.741137	0.74102	0.741077	0.741975	0.740882	0.000157307	0.000155908	0.000164311	0.000146206	0.000161171	0.000163467	0.00015988	0.000162113	0.000160874	0.000159518	0.00015873	0.000159104	0.000154318	0.000158562	0.000154787	0.000162286	0.000157558	0.000159639	0.000158627	0.000142667	0.000162094	-0.000157307	-0.000155908	-0.000164311	-0.000146206	-0.000161171
246	0.75		0.74194	0.741977	0.741568	0.742483	0.741761	0.74166	0.741855	0.741743	0.741763	0.741822	0.741844	0.741838	0.742103	0.741863	0.74207	0.741723	0.741923	0.741832	0.741831	0.742706	0.741649	0.000143283	0.000142621	0.000149887	0.000133622	0.000146459	0.000148259	0.000144787	0.000146781	0.000146428	0.000145386	0.000144994	0.000145093	0.000140388	0.000144641	0.000140973	0.000147134	0.000143585	0.000145192	0.000145215	0.000129671	0.000148453	-0.000143283	-0.000142621	-0.000149887	-0.000133622	-0.000146459
249	0.75		0.742675	0.742725	0.742344	0.74315	0.742486	0.742359	0.742534	0.742429	0.742467	0.742529	0.74256	0.742595	0.74281	0.742622	0.742792	0.742412	0.742665	0.742561	0.742586	0.743352	0.742392	0.00013022	0.000129334	0.000136107	0.000121764	0.000133574	0.000135836	0.000132722	0.000134591	0.000133912	0.000132804	0.000132264	0.000131633	0.000127819	0.000131165	0.000128137	0.000134891	0.000130396	0.000132248	0.000131803	0.000118177	0.000135238	-0.00013022	-0.000129334	-0.000136107	-0.000121764	-0.000133574
252	0.75		0.743298	0.743348	0.742992	0.74378	0.74314	0.743058	0.743204	0.74311	0.743171	0.743232	0.743246	0.743218	0.743429	0.74324	0.743405	0.743101	0.743286	0.743202	0.743227	0.743932	0.74308	0.000119148	0.000118257	0.00012458	0.000110569	0.000121958	0.000123412	0.000120804	0.000122483	0.000121395	0.000120319	0.000120069	0.000120572	0.000116821	0.000120175	0.000117232	0.000122647	0.000119364	0.000120841	0.000120405	0.000107874	0.000123021	-0.000119148	-0.000118257	-0.00012458	-0.000110569	-0.000121958
255	0.75		0.743921	0.74394	0.743641	0.744307	0.743781	0.743661	0.743812	0.743724	0.743747	0.743793	0.743814	0.74384	0.744047	0.743858	0.744019	0.743708	0.743906	0.743844	0.743823	0.744504	0.743674	0.000108076	0.000107722	0.000113053	0.000101211	0.000110558	0.000112682	0.000110006	0.000111565	0.000111164	0.000110343	0.000109975	0.00010951	0.000105823	0.000109185	0.000106327	0.000111853	0.000108332	0.000109434	0.000109817	9.76958e-05	0.000112462	-0.000108076	-0.000107722	-0.000113053	-0.000101211	-0.000110558
258	0.75		0.744437	0.744495	0.744192	0.744833	0.744299	0.744216	0.744343	0.744264	0.744309	0.744354	0.744381	0.744374	0.744542	0.744393	0.744526	0.744258	0.744428	0.744354	0.744392	0.744962	0.744268	9.88991e-05	9.78616e-05	0.000103253	9.18527e-05	0.000101349	0.000102832	0.000100558	0.000101967	0.000101163	0.000100367	9.98819e-05	0.000100023	9.70245e-05	9.96799e-05	9.73122e-05	0.000102071	9.90538e-05	0.000100378	9.96967e-05	8.95672e-05	0.000101901	-9.88991e-05	-9.78616e-05	-0.000103253	-9.18527e-05	-0.000101349
261	0.75		0.74493	0.744963	0.744706	0.745276	0.744817	0.744752	0.744875	0.744804	0.744824	0.744855	0.744869	0.744867	0.745033	0.744883	0.745012	0.744799	0.74492	0.744862	0.744864	0.745419	0.744754	9.01224e-05	8.95497e-05	9.41156e-05	8.3981e-05	9.21402e-05	9.3295e-05	9.11093e-05	9.23674e-05	9.20093e-05	9.14698e-05	9.12157e-05	9.12549e-05	8.83065e-05	9.09681e-05	8.86679e-05	9.24684e-05	9.03091e-05	9.13357e-05	9.13046e-05	8.14384e-05	9.32613e-05	-9.01224e-05	-8.95497e-05	-9.41156e-05	-8.3981e-05	-9.21402e-05
264	0.75		0.745392	0.74543	0.745196	0.745693	0.745274	0.745195	0.745304	0.745238	0.74527	0.745303	0.745323	0.745342	0.745477	0.745358	0.745466	0.745235	0.745386	0.74532	0.745336	0.745823	0.745225	8.19211e-05	8.12376e-05	8.54079e-05	7.65648e-05	8.40248e-05	8.54269e-05	8.34741e-05	8.46504e-05	8.40844e-05	8.35009e-05	8.31529e-05	8.28162e-05	8.04039e-05	8.25227e-05	8.06087e-05	8.47167e-05	8.20338e-05	8.31926e-05	8.29124e-05	7.42509e-05	8.48923e-05	-8.19211e-05	-8.12376e-05	-8.54079e-05	-7.65648e-05	-8.40248e-05
267	0.75		0.745786	0.74582	0.745601	0.746088	0.745687	0.745637	0.745729	0.74567	0.745716	0.745748	0.745757	0.745735	0.745869	0.745749	0.745854	0.745671	0.745778	0.745727	0.74574	0.746186	0.745658	7.4911e-05	7.43121e-05	7.82008e-05	6.9545e-05	7.66691e-05	7.75587e-05	7.59269e-05	7.69828e-05	7.61593e-05	7.55937e-05	7.543e-05	7.58127e-05	7.34407e-05	7.55645e-05	7.37044e-05	7.69649e-05	7.50493e-05	7.59701e-05	7.57249e-05	6.78103e-05	7.71887e-05	-7.4911e-05	-7.43121e-05	-7.82008e-05	-6.9545e-05	-7.66691e-05
270	0.75		0.746181	0.74619	0.746007	0.746421	0.746093	0.746019	0.746114	0.746058	0.746076	0.746103	0.746116	0.746129	0.746261	0.746141	0.746242	0.746052	0.746171	0.746133	0.746117	0.746544	0.746029	6.79009e-05	6.77261e-05	7.09937e-05	6.36223e-05	6.94512e-05	7.07664e-05	6.90914e-05	7.00713e-05	6.97558e-05	6.92809e-05	6.90427e-05	6.88092e-05	6.64775e-05	6.86062e-05	6.68001e-05	7.01781e-05	6.80647e-05	6.87476e-05	6.90222e-05	6.14445e-05	7.05884e-05	-6.79009e-05	-6.77261e-05	-7.09937e-05	-6.36223e-05	-6.94512e-05
273	0.75		0.746507	0.746539	0.746351	0.746754	0.746421	0.74637	0.74645	0.7464	0.746428	0.746458	0.746476	0.746467	0.746574	0.746479	0.746563	0.746396	0.746502	0.746455	0.746478	0.746833	0.746401	6.20944e-05	6.1531e-05	6.48684e-05	5.76996e-05	6.36248e-05	6.45335e-05	6.31131e-05	6.39975e-05	6.35061e-05	6.29681e-05	6.26554e-05	6.2806e-05	6.09112e-05	6.25913e-05	6.10965e-05	6.40652e-05	6.21937e-05	6.3018e-05	6.26164e-05	5.63045e-05	6.39879e-05	-6.20944e-05	-6.1531e-05	-6.48684e-05	-5.76996e-05	-6.36248e-05
276	0.75		0.746819	0.746837	0.746672	0.747034	0.746749	0.746709	0.746786	0.746742	0.746749	0.746773	0.746781	0.746779	0.746884	0.746789	0.746871	0.746734	0.746813	0.746777	0.746776	0.747122	0.746704	5.6542e-05	5.6234e-05	5.91587e-05	5.27202e-05	5.77983e-05	5.8509e-05	5.71348e-05	5.79237e-05	5.77866e-05	5.73731e-05	5.72181e-05	5.72588e-05	5.53959e-05	5.708e-05	5.5628e-05	5.80651e-05	5.66616e-05	5.72971e-05	5.73077e-05	5.11644e-05	5.85896e-05	-5.6542e-05	-5.6234e-05	-5.91587e-05	-5.27202e-05	-5.77983e-05
279	0.75		0.74711	0.747135	0.746981	0.747298	0.747036	0.746985	0.747055	0.747013	0.747028	0.747053	0.747065	0.747079	0.747164	0.747089	0.747157	0.747006	0.747106	0.747065	0.747075	0.747378	0.746998	5.13724e-05	5.0937e-05	5.36747e-05	4.803e-05	5.26996e-05	5.35951e-05	5.23632e-05	5.31025e-05	5.28361e-05	5.23961e-05	5.21824e-05	5.1931e-05	5.04233e-05	5.1746e-05	5.05488e-05	5.32231e-05	5.14418e-05	5.21748e-05	5.1999e-05	4.66085e-05	5.33611e-05	-5.13724e-05	-5.0937e-05	-5.36747e-05	-4.803e-05	-5.26996e-05
282	0.75		0.747356	0.747376	0.747245	0.747547	0.747294	0.747262	0.74732	0.747282	0.747306	0.74733	0.747336	0.747325	0.747408	0.747334	0.747399	0.747279	0.747352	0.747319	0.747329	0.747607	0.747274	4.69956e-05	4.66499e-05	4.89794e-05	4.36034e-05	4.81066e-05	4.86813e-05	4.76503e-05	4.83142e-05	4.78856e-05	4.74578e-05	4.73592e-05	4.75584e-05	4.60758e-05	4.74016e-05	4.62382e-05	4.8381e-05	4.7081e-05	4.7665e-05	4.74918e-05	4.2544e-05	4.84669e-05	-4.69956e-05	-4.66499e-05	-4.89794e-05	-4.36034e-05	-4.81066e-05
285	0.75		0.747603	0.747616	0.747492	0.747755	0.747548	0.7475	0.74756	0.747525	0.747543	0.747552	0.74756	0.747571	0.747653	0.747578	0.747642	0.747525	0.747597	0.747573	0.747564	0.747834	0.747518	4.26188e-05	4.2386e-05	4.45871e-05	3.99067e-05	4.35996e-05	4.444e-05	4.33822e-05	4.39985e-05	4.36797e-05	4.35163e-05	4.3371e-05	4.31856e-05	4.17283e-05	4.30572e-05	4.19276e-05	4.40027e-05	4.27201e-05	4.31553e-05	4.33073e-05	3.85044e-05	4.4127e-05	-4.26188e-05	-4.2386e-05	-4.45871e-05	-3.99067e-05	-4.35996e-05
288	0.75		0.747807	0.747825	0.747715	0.747963	0.747752	0.747719	0.74777	0.747738	0.747762	0.747774	0.747785	0.747782	0.747848	0.747789	0.747842	0.747748	0.747803	0.747774	0.747789	0.748014	0.747736	3.8994e-05	3.86713e-05	4.06188e-05	3.621e-05	3.99622e-05	4.05485e-05	3.96499e-05	4.02064e-05	3.9778e-05	3.95747e-05	3.93829e-05	3.94379e-05	3.82536e-05	3.93022e-05	3.83671e-05	4.00429e-05	3.9055e-05	3.95785e-05	3.93083e-05	3.53061e-05	4.02554e-05	-3.8994e-05	-3.86713e-05	-4.06188e-05	-3.621e-05	-3.99622e-05
291	0.75		0.748002	0.748017	0.747917	0.748138	0.747957	0.747933	0.74798	0.747952	0.747965	0.747979	0.747986	0.747976	0.748042	0.747983	0.748034	0.747948	0.747997	0.747975	0.747975	0.748194	0.747941	3.5528e-05	3.52503e-05	3.70278e-05	3.31024e-05	3.63248e-05	3.67424e-05	3.59175e-05	3.64144e-05	3.61783e-05	3.59359e-05	3.57999e-05	3.59752e-05	3.48109e-05	3.5862e-05	3.49536e-05	3.6483e-05	3.56017e-05	3.60072e-05	3.59946e-05	3.21078e-05	3.66117e-05	-3.5528e-05	-3.52503e-05	-3.70278e-05	-3.31024e-05	-3.63248e-05
294	0.75		0.748188	0.748197	0.748106	0.748303	0.748145	0.748117	0.74816	0.748134	0.748143	0.748159	0.748166	0.748166	0.748224	0.748172	0.748217	0.748129	0.748185	0.748162	0.748162	0.748354	0.748122	3.22098e-05	3.20466e-05	3.3677e-05	3.01753e-05	3.29742e-05	3.34801e-05	3.27195e-05	3.31804e-05	3.3021e-05	3.27321e-05	3.26072e-05	3.25963e-05	3.15798e-05	3.24892e-05	3.16905e-05	3.32689e-05	3.22684e-05	3.26699e-05	3.2681e-05	2.92538e-05	3.33885e-05	-3.22098e-05	-3.20466e-05	-3.3677e-05	-3.01753e-05	-3.29742e-05
297	0.75		0.74835	0.748352	0.748271	0.748462	0.74831	0.748285	0.748323	0.7483	0.748308	0.748323	0.74833	0.74833	0.748382	0.748335	0.748376	0.748296	0.748347	0.748326	0.74833	0.748497	0.748288	2.93403e-05	2.92929e-05	3.07441e-05	2.73416e-05	3.00477e-05	3.04954e-05	2.98085e-05	3.02278e-05	3.00774e-05	2.98101e-05	2.96976e-05	2.96912e-05	2.87706e-05	2.95938e-05	2.88674e-05	3.02957e-05	2.93928e-05	2.97651e-05	2.96944e-05	2.6725e-05	3.04294e-05	-2.93403e-05	-2.92929e-05	-3.07441e-05	-2.73416e-05	-3.00477e-05
300	0.75		0.748497	0.748507	0.74843	0.748599	0.748461	0.748438	0.748473	0.748452	0.748462	0.748473	0.748479	0.748479	0.748526	0.748484	0.748521	0.74845	0.748494	0.748475	0.748479	0.748639	0.748445	2.67202e-05	2.65391e-05	2.79121e-05	2.49057e-05	2.73602e-05	2.77656e-05	2.71398e-05	2.75215e-05	2.73446e-05	2.71454e-05	2.70461e-05	2.70428e-05	2.61989e-05	2.6955e-05	2.62893e-05	2.75523e-05	2.67692e-05	2.71041e-05	2.70459e-05	2.41961e-05	2.7651e-05	-2.67202e-05	-2.65391e-05	-2.79121e-05	-2.49057e-05	-2.73602e-05
[truncated: 79 more columns]

## Sheet: Fig. 1c
			x
time	optimal x		top left panel	top right panel	bottom left panel	bottom right panel
0	0.25		0.2	0.2	0.2	0.2
3	0.25		0.213718	0.20004	0.200469	0.200177
6	0.25		0.243718	0.200036	0.214963	0.20029
9	0.25		0.254493	0.200033	0.244963	0.200275
12	0.25		0.249266	0.213653	0.263853	0.200223
15	0.25		0.249729	0.243653	0.262742	0.200193
18	0.25		0.250756	0.273653	0.256956	0.226135
21	0.25		0.249541	0.299947	0.249361	0.256135
24	0.25		0.250567	0.291083	0.25256	0.286135
27	0.25		0.251254	0.28248	0.249597	0.307011
30	0.25		0.251632	0.274131	0.254993	0.297937
33	0.25		0.252249	0.26603	0.254561	0.289134
36	0.25		0.249266	0.258167	0.251502	0.306029
39	0.25		0.248678	0.250537	0.250358	0.302392
42	0.25		0.251352	0.243133	0.254864	0.293456
45	0.25		0.251666	0.239367	0.253887	0.295369
48	0.25		0.25248	0.246689	0.248227	0.291537
51	0.25		0.251268	0.254704	0.252083	0.282925
54	0.25		0.25111	0.261501	0.250131	0.274563
57	0.25		0.25289	0.256482	0.254167	0.266449
60	0.25		0.252153	0.252049	0.254987	0.258574
63	0.25		0.251286	0.2446	0.257156	0.250928
66	0.25		0.251637	0.241081	0.26009	0.243514
69	0.25		0.25198	0.249359	0.258725	0.236315
72	0.25		0.252427	0.253243	0.25108	0.245085
75	0.25		0.253777	0.260454	0.246521	0.252436
78	0.25		0.249071	0.25436	0.254531	0.261464
81	0.25		0.249964	0.251778	0.256109	0.260465
84	0.25		0.248308	0.250893	0.249725	0.252767
87	0.25		0.250412	0.243478	0.253496	0.259685
90	0.25		0.249525	0.250431	0.254352	0.263949
93	0.25		0.24906	0.246932	0.254475	0.256156
96	0.25		0.250854	0.254319	0.249611	0.258775
99	0.25		0.250617	0.252756	0.252735	0.251127
102	0.75		0.251203	0.249969	0.254058	0.259833
105	0.75		0.262695	0.252246	0.254824	0.252153
108	0.75		0.291155	0.255834	0.25741	0.253719
111	0.75		0.303322	0.251247	0.259633	0.263768
114	0.75		0.333322	0.262529	0.262533	0.256626
117	0.75		0.363322	0.275803	0.263959	0.25799
120	0.75		0.393322	0.285283	0.267097	0.253792
123	0.75		0.423322	0.295167	0.270606	0.261537
126	0.75		0.453322	0.305657	0.300606	0.282442
129	0.75		0.483322	0.316016	0.330606	0.312442
132	0.75		0.513322	0.326351	0.360606	0.342442
135	0.75		0.543322	0.339639	0.390606	0.372442
138	0.75		0.573322	0.358262	0.420606	0.402442
141	0.75		0.603322	0.387026	0.450606	0.432442
144	0.75		0.633322	0.417026	0.480606	0.462442
147	0.75		0.663322	0.447026	0.510606	0.492442
150	0.75		0.693322	0.477026	0.540606	0.522442
153	0.75		0.723322	0.507026	0.570606	0.552442
156	0.75		0.752888	0.537026	0.600606	0.582442
159	0.75		0.753847	0.567026	0.630606	0.612442
162	0.75		0.751243	0.597026	0.660606	0.642442
165	0.75		0.749107	0.627026	0.690606	0.672442
168	0.75		0.750066	0.657026	0.720606	0.702442
171	0.75		0.747656	0.687026	0.750606	0.732442
174	0.75		0.749492	0.717026	0.760577	0.762442
177	0.75		0.74823	0.747026	0.741375	0.792442
180	0.75		0.750308	0.777026	0.74188	0.79889
183	0.75		0.749254	0.798297	0.756702	0.77529
186	0.75		0.75243	0.774703	0.758531	0.781008
189	0.75		0.754744	0.75804	0.750257	0.764362
192	0.75		0.746594	0.735636	0.741998	0.741766
195	0.75		0.753323	0.716464	0.743238	0.724951
198	0.75		0.749373	0.739732	0.757354	0.719273
201	0.75		0.754032	0.753068	0.758895	0.748326
204	0.75		0.751047	0.778337	0.741596	0.748998
207	0.75		0.751759	0.769081	0.740598	0.778998
210	0.75		0.748703	0.754575	0.754483	0.771329
213	0.75		0.750416	0.736997	0.758872	0.749179
216	0.75		0.753449	0.720367	0.752572	0.750158
219	0.75		0.757472	0.741149	0.741567	0.727991
222	0.75		0.746953	0.753377	0.740661	0.734283
225	0.75		0.749213	0.777404	0.756566	0.757065
228	0.75		0.751069	0.765828	0.760637	0.754371
231	0.75		0.750076	0.752387	0.742636	0.784371
234	0.75		0.75268	0.748008	0.742138	0.763153
237	0.75		0.753116	0.725901	0.750663	0.746848
240	0.75		0.752296	0.744043	0.759513	0.754214
243	0.75		0.751185	0.744151	0.757978	0.731931
246	0.75		0.752426	0.766359	0.741524	0.742731
249	0.75		0.752824	0.761585	0.742812	0.753773
252	0.75		0.751956	0.752276	0.757183	0.739974
255	0.75		0.750322	0.750813	0.758689	0.757636
258	0.75		0.750505	0.728778	0.74786	0.757582
261	0.75		0.752255	0.744927	0.741817	0.74349
264	0.75		0.751804	0.74211	0.743987	0.761646
267	0.75		0.751875	0.763379	0.758444	0.767284
270	0.75		0.754255	0.759324	0.759321	0.752508
273	0.75		0.749641	0.752853	0.740963	0.757577
276	0.75		0.751214	0.74857	0.741365	0.744637
279	0.75		0.750027	0.735062	0.756193	0.740085
282	0.75		0.752336	0.747531	0.758254	0.747476
285	0.75		0.747974	0.744588	0.753183	0.748972
288	0.75		0.753789	0.764736	0.742169	0.766424
291	0.75		0.747002	0.754514	0.740299	0.755729
294	0.75		0.750447	0.755158	0.756837	0.75173
297	0.75		0.750298	0.749256	0.760718	0.753517
300	0.75		0.753161	0.741026	0.74309	0.73745

## Sheet: Fig. 2
			epsilon_y = 1			epsilon_y = 1.3			epsilon_y = 1.8			epsilon_y = 2.4			epsilon_y = 3.2			epsilon_y = 4.2			epsilon_y = 5.6			epsilon_y = 7.5			epsilon_y = 10
time	optimal x		light red	medium red	dark red	light red	medium red	dark red	light red	medium red	dark red	light red	medium red	dark red	light red	medium red	dark red	light red	medium red	dark red	light red	medium red	dark red	light red	medium red	dark red	light red	medium red	dark red
0	0.25		0.1	0.1	0.1	0.1	0.1	0.1	0.1	0.1	0.1	0.1	0.1	0.1	0.1	0.1	0.1	0.1	0.1	0.1	0.1	0.1	0.1	0.1	0.1	0.1	0.1	0.1	0.1
10	0.25		0.186291	0.123386	0.114704	0.181755	0.123764	0.115331	0.174253	0.131876	0.117174	0.16876	0.137348	0.117781	0.147978	0.143024	0.123391	0.148748	0.125648	0.097287	0.132078	0.103721	0.0904838	0.110803	0.090484	0.0904842	0.090484	0.0904847	0.090488
20	0.25		0.265789	0.185347	0.114987	0.274709	0.141522	0.115247	0.274253	0.130082	0.11607	0.26876	0.130468	0.113705	0.164122	0.129627	0.119057	0.141227	0.129915	0.115493	0.148947	0.143196	0.12218	0.15988	0.146978	0.126938	0.16171	0.13642	0.0818738
30	0.25		0.277872	0.272211	0.138269	0.279386	0.241522	0.117357	0.283441	0.219508	0.115757	0.293211	0.168889	0.116321	0.264122	0.138786	0.114535	0.192011	0.132666	0.114021	0.154077	0.129486	0.110552	0.144665	0.132991	0.115948	0.146321	0.140118	0.128156
40	0.25		0.287725	0.278018	0.238269	0.285059	0.290257	0.147096	0.289723	0.291024	0.118131	0.294114	0.268889	0.115276	0.293745	0.238786	0.116106	0.292011	0.156621	0.119077	0.254077	0.133493	0.119383	0.234642	0.13418	0.125258	0.193251	0.12678	0.115959
50	0.25		0.296594	0.28486	0.287848	0.294207	0.288938	0.247096	0.293822	0.275374	0.194516	0.297648	0.292977	0.115628	0.300319	0.319619	0.114962	0.305267	0.256621	0.117043	0.322019	0.151425	0.114432	0.335295	0.137042	0.11334	0.293251	0.139773	0.125166
60	0.25		0.304101	0.288926	0.273745	0.299608	0.292149	0.295065	0.299941	0.249169	0.294516	0.300409	0.27991	0.18183	0.305319	0.289206	0.117273	0.284041	0.338886	0.118006	0.311779	0.251425	0.116119	0.321938	0.132468	0.117856	0.360803	0.135552	0.114127
70	0.25		0.309587	0.295013	0.247695	0.302881	0.29624	0.2906	0.305073	0.25657	0.311385	0.305303	0.253271	0.28183	0.306644	0.261691	0.117843	0.257015	0.306641	0.117326	0.316172	0.352634	0.117992	0.322765	0.133938	0.119224	0.326282	0.133328	0.1175
80	0.25		0.318999	0.298553	0.23877	0.308616	0.299642	0.262946	0.311642	0.241912	0.309275	0.308702	0.249318	0.317702	0.308788	0.236785	0.193982	0.232555	0.277467	0.11923	0.315193	0.328944	0.113573	0.32519	0.145463	0.119133	0.30907	0.198584	0.116954
90	0.25		0.322778	0.303672	0.26235	0.318105	0.304791	0.237924	0.313848	0.261617	0.286607	0.311543	0.273062	0.316316	0.313626	0.272723	0.293982	0.234655	0.251062	0.170783	0.317043	0.297641	0.114492	0.328046	0.245463	0.116127	0.27966	0.298584	0.115484
100	0.25		0.328358	0.306013	0.244702	0.323889	0.305809	0.235774	0.316561	0.268399	0.259335	0.314065	0.270883	0.315417	0.317313	0.272345	0.332785	0.263834	0.227165	0.270783	0.320263	0.269314	0.116683	0.329649	0.345463	0.121225	0.253054	0.392586	0.113078
110	0.25		0.33295	0.310794	0.256598	0.328264	0.309974	0.264909	0.320467	0.273734	0.234655	0.318795	0.272294	0.285403	0.318588	0.270473	0.32573	0.240762	0.231915	0.3636	0.323077	0.243698	0.135961	0.330231	0.348512	0.119164	0.228973	0.354962	0.120884
120	0.25		0.336314	0.31505	0.26421	0.33165	0.315157	0.239937	0.322411	0.274865	0.246348	0.320317	0.276651	0.258245	0.322184	0.273889	0.325689	0.262575	0.284216	0.328988	0.324682	0.220497	0.235961	0.329673	0.344013	0.1149	0.20718	0.337845	0.117066
130	0.25		0.338358	0.320332	0.264849	0.336242	0.315487	0.262704	0.324528	0.278985	0.267789	0.323394	0.277338	0.233669	0.322702	0.273511	0.32559	0.271296	0.271686	0.345831	0.325675	0.269295	0.335961	0.331743	0.335661	0.119154	0.255585	0.336184	0.114652
140	0.25		0.343604	0.322862	0.26824	0.340676	0.318011	0.260011	0.327451	0.281949	0.263917	0.326646	0.280194	0.225008	0.324895	0.278279	0.29461	0.269119	0.281205	0.332696	0.326899	0.272258	0.371944	0.336476	0.303728	0.17431	0.287993	0.329085	0.113666
150	0.25		0.347192	0.326043	0.271386	0.342865	0.320265	0.264438	0.33001	0.285252	0.238803	0.328746	0.282719	0.268031	0.330464	0.280241	0.266579	0.274586	0.264605	0.338762	0.32695	0.286165	0.335782	0.334947	0.274832	0.27431	0.260596	0.297773	0.116571
160	0.25		0.349046	0.328283	0.271854	0.347062	0.322564	0.265613	0.331158	0.28967	0.241277	0.331613	0.285587	0.275719	0.333347	0.282736	0.241205	0.277037	0.23942	0.322353	0.330621	0.259022	0.34441	0.337626	0.248689	0.37431	0.235812	0.269447	0.116524
170	0.25		0.352834	0.329665	0.27537	0.349982	0.325123	0.269482	0.336345	0.291645	0.259593	0.333065	0.28879	0.284156	0.335486	0.284782	0.218253	0.281376	0.271158	0.291685	0.333963	0.234377	0.356144	0.338046	0.225014	0.385252	0.229965	0.243819	0.119054
180	0.25		0.356969	0.33171	0.27676	0.354515	0.328809	0.269868	0.33657	0.293807	0.259548	0.335715	0.290959	0.266841	0.337601	0.28795	0.223248	0.286935	0.257939	0.263919	0.33423	0.228891	0.356467	0.341105	0.203586	0.348583	0.272796	0.220603	0.115157
190	0.25		0.360803	0.332634	0.27935	0.359116	0.329934	0.272941	0.3401	0.300391	0.242202	0.336172	0.294362	0.241445	0.339281	0.296172	0.222394	0.286971	0.233241	0.238811	0.333102	0.279275	0.356707	0.341548	0.216626	0.363653	0.275968	0.199591	0.214856
200	0.25		0.363872	0.335785	0.281312	0.361698	0.331979	0.275261	0.341373	0.302311	0.264318	0.338022	0.29622	0.238916	0.340394	0.294856	0.267183	0.289527	0.236871	0.216086	0.336873	0.280514	0.322796	0.342244	0.219285	0.366097	0.289546	0.25143	0.314856
210	0.25		0.353873	0.338605	0.284902	0.364582	0.333903	0.276901	0.345407	0.304484	0.265203	0.34112	0.299266	0.233224	0.341047	0.30046	0.272459	0.292234	0.257333	0.214374	0.337676	0.259491	0.29207	0.342271	0.261638	0.359512	0.287962	0.313322	0.414856
220	0.25		0.320198	0.340421	0.287634	0.367958	0.334615	0.277082	0.346658	0.308231	0.266943	0.342156	0.299725	0.265616	0.342631	0.300399	0.275951	0.296921	0.24428	0.212522	0.339792	0.2348	0.264286	0.346204	0.286369	0.356514	0.290122	0.283518	0.398758
230	0.25		0.289727	0.343507	0.290898	0.370552	0.336888	0.279918	0.350334	0.310417	0.269693	0.344959	0.303309	0.261301	0.347698	0.302118	0.282643	0.299746	0.267573	0.255546	0.341837	0.237899	0.239129	0.346597	0.290571	0.366199	0.291147	0.287619	0.36081
240	0.25		0.262156	0.346154	0.292298	0.373257	0.338071	0.2823	0.351343	0.31363	0.272503	0.348435	0.305776	0.236433	0.345851	0.307345	0.266031	0.302371	0.259894	0.28677	0.343064	0.262227	0.21638	0.34745	0.283119	0.354562	0.291712	0.260279	0.384822
250	0.25		0.258772	0.348508	0.294036	0.375511	0.338654	0.284665	0.354684	0.315305	0.275071	0.350297	0.308286	0.265218	0.348745	0.307186	0.24072	0.305376	0.270113	0.280734	0.345037	0.237274	0.195865	0.346867	0.283872	0.334756	0.296108	0.235507	0.356741
260	0.25		0.269435	0.350191	0.296293	0.378341	0.342146	0.286509	0.356898	0.318123	0.27588	0.352114	0.30951	0.270154	0.350493	0.309938	0.227425	0.30623	0.271354	0.282716	0.344902	0.231331	0.204773	0.351981	0.295935	0.302897	0.30145	0.213069	0.369085
270	0.25		0.279473	0.350692	0.30056	0.382085	0.344068	0.290074	0.360728	0.322251	0.275726	0.354613	0.312984	0.269031	0.352941	0.308793	0.231993	0.310057	0.271534	0.274667	0.346322	0.263497	0.203097	0.350521	0.295746	0.274086	0.303566	0.214837	0.366006
280	0.25		0.289145	0.352893	0.301068	0.385938	0.345462	0.292073	0.364553	0.323357	0.277697	0.355522	0.314187	0.270874	0.354502	0.3131	0.251578	0.311087	0.273712	0.248528	0.348524	0.238424	0.211752	0.352185	0.296635	0.248013	0.302289	0.237898	0.367847
290	0.25		0.296237	0.352753	0.303284	0.388767	0.346062	0.295295	0.366845	0.32516	0.280173	0.357623	0.315857	0.249006	0.356278	0.314635	0.266508	0.313839	0.275757	0.22488	0.349648	0.260857	0.214815	0.352935	0.297281	0.224398	0.302659	0.292554	0.369088
300	0.25		0.305192	0.352776	0.306669	0.391391	0.346623	0.29642	0.37044	0.327903	0.282228	0.360299	0.318369	0.240588	0.358425	0.315939	0.274429	0.315551	0.280662	0.22931	0.352449	0.236035	0.31454	0.353086	0.295751	0.203046	0.304811	0.283987	0.370185
310	0.25		0.311688	0.353109	0.308455	0.394019	0.347293	0.298285	0.373185	0.32993	0.281782	0.362256	0.318425	0.261327	0.362647	0.31671	0.248314	0.318348	0.279418	0.224956	0.351916	0.26986	0.285584	0.353128	0.303621	0.188415	0.307414	0.281682	0.338595
320	0.25		0.320371	0.35346	0.311028	0.398274	0.348176	0.301372	0.375843	0.331708	0.286118	0.366234	0.31984	0.25645	0.362465	0.318888	0.239325	0.320668	0.291009	0.275927	0.354671	0.258453	0.296434	0.357455	0.301999	0.195608	0.309686	0.274812	0.306371
330	0.25		0.326198	0.35575	0.311942	0.40072	0.349524	0.303189	0.378661	0.332871	0.286687	0.368871	0.322322	0.242228	0.364556	0.320246	0.246323	0.321093	0.285277	0.276624	0.354468	0.233828	0.2895	0.358116	0.304466	0.197013	0.305685	0.248667	0.277234
340	0.25		0.330819	0.358323	0.314534	0.403101	0.348673	0.304226	0.382319	0.334193	0.288847	0.370474	0.323243	0.261886	0.365264	0.32039	0.273796	0.323518	0.292419	0.27152	0.355981	0.268759	0.295214	0.358967	0.30479	0.201764	0.310838	0.225001	0.250847
350	0.25		0.334931	0.35997	0.317008	0.405873	0.350969	0.306273	0.385542	0.335839	0.290792	0.37319	0.325885	0.261817	0.367205	0.322993	0.25447	0.327188	0.301896	0.245697	0.356154	0.243184	0.289136	0.357872	0.30979	0.195552	0.310499	0.22635	0.226955
360	0.25		0.336935	0.363203	0.318032	0.407728	0.351242	0.308851	0.388391	0.337062	0.293812	0.376751	0.327161	0.236902	0.369721	0.32291	0.235967	0.327907	0.297305	0.232605	0.357823	0.233804	0.282731	0.359064	0.306582	0.198333	0.311602	0.228976	0.205374
370	0.25		0.34006	0.365132	0.320691	0.410483	0.351037	0.310038	0.391019	0.337742	0.295699	0.377262	0.330027	0.271103	0.371427	0.325237	0.238869	0.329413	0.297741	0.230202	0.359534	0.253618	0.255834	0.357833	0.308497	0.198641	0.314691	0.220171	0.185836
380	0.25		0.343901	0.368011	0.323899	0.412592	0.351823	0.312455	0.394584	0.340121	0.295776	0.380395	0.331341	0.245101	0.37359	0.329965	0.238941	0.333994	0.300107	0.274024	0.358445	0.261062	0.231493	0.360502	0.310636	0.237444	0.315948	0.293721	0.198861
390	0.25		0.347759	0.370489	0.32602	0.413841	0.352355	0.314292	0.395775	0.34086	0.298112	0.383157	0.332685	0.242314	0.375912	0.328986	0.266141	0.334541	0.304	0.275862	0.35999	0.278539	0.217386	0.363256	0.30926	0.325138	0.316121	0.265445	0.182253
400	0.5		0.430703	0.351778	0.421822	0.510731	0.335055	0.307727	0.491082	0.437831	0.381078	0.478942	0.318322	0.249582	0.338524	0.314939	0.251626	0.429215	0.391563	0.298787	0.454239	0.266219	0.249308	0.327733	0.402002	0.391454	0.305227	0.276412	0.232024
410	0.75		0.4402	0.355997	0.405439	0.546193	0.338186	0.311246	0.52041	0.44168	0.360979	0.519089	0.321048	0.249629	0.352628	0.317152	0.2578	0.450732	0.363133	0.279938	0.554193	0.26977	0.250835	0.338993	0.42961	0.391831	0.309567	0.271141	0.23259
420	0.75		0.494736	0.356631	0.408128	0.600135	0.340771	0.310078	0.527614	0.442796	0.358751	0.5231	0.323555	0.250908	0.356863	0.319133	0.255436	0.454715	0.362199	0.282062	0.525511	0.26984	0.253189	0.344301	0.395897	0.354542	0.309639	0.272356	0.234645
430	0.75		0.594736	0.423481	0.434721	0.700135	0.431084	0.313746	0.622915	0.445368	0.360193	0.59914	0.32373	0.250254	0.393039	0.320332	0.257441	0.453552	0.364462	0.282489	0.528014	0.268464	0.253617	0.343165	0.396938	0.325705	0.312116	0.272799	0.236843
440	0.75		0.694736	0.523481	0.534721	0.783316	0.531084	0.354654	0.722915	0.489989	0.36088	0.69914	0.410562	0.253158	0.493039	0.320296	0.257148	0.469636	0.361335	0.283892	0.53238	0.271586	0.252717	0.345369	0.397239	0.330659	0.314811	0.276225	0.233957
450	0.75		0.773643	0.623481	0.634721	0.768887	0.631084	0.454654	0.760162	0.589989	0.358952	0.798502	0.510562	0.253945	0.593039	0.331048	0.259798	0.569636	0.363735	0.283429	0.527628	0.273102	0.255589	0.344605	0.397248	0.334276	0.313693	0.274928	0.23263
460	0.75		0.780057	0.723481	0.734721	0.774274	0.731084	0.554654	0.76304	0.689989	0.445502	0.779591	0.610562	0.253333	0.693039	0.431048	0.260997	0.669636	0.449047	0.283445	0.52408	0.27438	0.255687	0.357211	0.399188	0.329985	0.315086	0.278211	0.234655
470	0.75		0.785273	0.774365	0.802876	0.777906	0.777695	0.654654	0.770789	0.789989	0.545502	0.783663	0.710562	0.309539	0.793039	0.531048	0.261543	0.769636	0.549047	0.286451	0.526877	0.276862	0.257892	0.4624	0.401823	0.329784	0.320224	0.277946	0.233861
480	0.75		0.787765	0.779617	0.802828	0.781587	0.781885	0.754654	0.775013	0.803873	0.645502	0.7888	0.810562	0.409539	0.800255	0.631048	0.266522	0.811981	0.649047	0.287008	0.524528	0.327962	0.256988	0.5624	0.403563	0.329316	0.363542	0.276943	0.234232
490	0.75		0.790906	0.784079	0.808422	0.785129	0.786541	0.819117	0.779218	0.795071	0.745502	0.79099	0.802684	0.509539	0.806933	0.731048	0.366522	0.717461	0.749047	0.287532	0.521597	0.427962	0.256978	0.6624	0.418842	0.330174	0.463542	0.278051	0.235474
500	0.75		0.795503	0.787523	0.810528	0.789543	0.788171	0.735935	0.782886	0.79896	0.835695	0.793664	0.811621	0.609539	0.809331	0.831055	0.466522	0.791602	0.849047	0.290247	0.525685	0.527962	0.257653	0.7624	0.518842	0.331866	0.563542	0.277363	0.235863
510	0.75		0.797211	0.789785	0.812092	0.791066	0.792895	0.724962	0.786973	0.800731	0.818287	0.798052	0.813218	0.709539	0.810953	0.774193	0.566522	0.812073	0.837406	0.375483	0.523665	0.627962	0.256677	0.8624	0.618842	0.331879	0.663542	0.280372	0.236511
520	0.75		0.799211	0.79459	0.813863	0.795346	0.795846	0.775211	0.788816	0.803102	0.73143	0.800806	0.815365	0.809539	0.812833	0.7005	0.666522	0.797526	0.846517	0.475483	0.521958	0.727962	0.259301	0.833211	0.718842	0.329388	0.763542	0.279133	0.236414
530	0.75		0.802714	0.796886	0.815684	0.799073	0.797464	0.780337	0.793763	0.80646	0.713617	0.802197	0.817307	0.831425	0.814671	0.735774	0.766522	0.794765	0.844885	0.575483	0.522303	0.827962	0.259046	0.861027	0.818842	0.333115	0.863542	0.312883	0.236912
540	0.75		0.806032	0.798686	0.817467	0.80021	0.800637	0.732488	0.796243	0.809364	0.709697	0.804246	0.819014	0.836861	0.816472	0.710874	0.866522	0.797951	0.844848	0.675483	0.517908	0.872208	0.258992	0.854318	0.918842	0.330889	0.912463	0.412883	0.237407
550	0.75		0.808933	0.801938	0.819215	0.802301	0.804228	0.763092	0.798013	0.811921	0.742142	0.807215	0.820499	0.783847	0.818236	0.794688	0.852528	0.801862	0.844699	0.775483	0.52174	0.863994	0.260477	0.836131	0.87027	0.331574	0.860394	0.512883	0.236068
560	0.75		0.810568	0.80538	0.820956	0.805423	0.807303	0.758771	0.801347	0.814259	0.74669	0.810111	0.821773	0.70926	0.819966	0.72744	0.867977	0.805065	0.843865	0.875483	0.520095	0.781788	0.350937	0.756578	0.89484	0.332945	0.778548	0.612883	0.237362
570	0.75		0.81211	0.808338	0.822922	0.808526	0.808851	0.767155	0.804837	0.816037	0.732504	0.812598	0.822846	0.753103	0.821664	0.746009	0.866911	0.806382	0.846033	0.888041	0.582904	0.707427	0.450937	0.684572	0.885406	0.333893	0.704494	0.712883	0.238072
580	0.75		0.81373	0.810131	0.824946	0.811146	0.810335	0.772187	0.807855	0.817768	0.732816	0.814826	0.82378	0.788093	0.823552	0.751252	0.784417	0.808011	0.845361	0.880879	0.682904	0.686485	0.550937	0.675031	0.782991	0.337755	0.64857	0.812883	0.238616
590	0.75		0.81548	0.811654	0.827025	0.813543	0.8121	0.778677	0.809361	0.819567	0.752083	0.81685	0.825393	0.754584	0.825604	0.756122	0.709779	0.809946	0.844824	0.8892	0.782904	0.682345	0.650937	0.693707	0.708465	0.418457	0.749372	0.912883	0.2387
600	0.75		0.817269	0.813257	0.827893	0.815729	0.813955	0.781701	0.810864	0.821432	0.762312	0.818683	0.826981	0.701956	0.82771	0.753761	0.680392	0.811837	0.847141	0.88787	0.829628	0.757397	0.750937	0.811289	0.641038	0.518457	0.847577	0.955546	0.240495
610	0.75		0.819024	0.815028	0.82861	0.817453	0.81577	0.78839	0.812586	0.823033	0.754764	0.820334	0.829102	0.784914	0.828518	0.758179	0.688777	0.813823	0.845711	0.868039	0.835716	0.808054	0.850937	0.807473	0.670199	0.618457	0.76348	0.903817	0.239566
620	0.75		0.820917	0.816826	0.8289	0.819234	0.817549	0.789889	0.814432	0.824273	0.742919	0.821811	0.831069	0.796547	0.829144	0.78467	0.751105	0.815802	0.845734	0.785456	0.840857	0.791192	0.950937	0.803343	0.67027	0.718457	0.690764	0.917754	0.239303
630	0.75		0.822874	0.818589	0.829501	0.821082	0.819292	0.793936	0.816239	0.825361	0.73495	0.823125	0.831502	0.721687	0.829347	0.763239	0.80352	0.817546	0.847489	0.710701	0.847623	0.715917	0.899992	0.748936	0.77027	0.818457	0.71722	0.929165	0.241237
640	0.75		0.824889	0.82038	0.831003	0.822571	0.821002	0.798007	0.818009	0.826225	0.747224	0.824203	0.831569	0.7246	0.830136	0.757641	0.804643	0.819065	0.845795	0.64306	0.849055	0.701472	0.907857	0.709336	0.852096	0.918457	0.81722	0.889455	0.23825
650	0.75		0.826726	0.822324	0.83325	0.823853	0.822776	0.799104	0.819745	0.826779	0.753008	0.825012	0.831924	0.728704	0.831701	0.775435	0.81332	0.820717	0.846957	0.655589	0.847448	0.724976	0.91877	0.699912	0.771071	0.984768	0.799691	0.804829	0.23952
660	0.75		0.827597	0.824325	0.834348	0.824982	0.824807	0.801217	0.821449	0.827555	0.748072	0.825646	0.833456	0.766143	0.834066	0.725291	0.741821	0.822393	0.847646	0.672934	0.848001	0.796587	0.920643	0.700619	0.697641	0.935776	0.820979	0.728244	0.330288
670	0.75		0.828308	0.826383	0.834254	0.825899	0.826892	0.8046	0.823414	0.829096	0.745084	0.827198	0.835886	0.769372	0.834628	0.724829	0.698129	0.824039	0.846263	0.676581	0.848931	0.769002	0.92466	0.802819	0.703034	0.945394	0.761901	0.658935	0.430288
680	0.75		0.828615	0.82746	0.834168	0.826499	0.828212	0.807743	0.825457	0.831123	0.76429	0.828842	0.836037	0.784521	0.834367	0.766802	0.713771	0.825865	0.848344	0.778213	0.847404	0.704161	0.822662	0.714685	0.739218	0.959802	0.689392	0.611016	0.530288
690	0.75		0.823709	0.828229	0.835711	0.827188	0.828913	0.810458	0.827476	0.833006	0.757245	0.831099	0.835487	0.731906	0.834753	0.764523	0.796766	0.828004	0.847489	0.827098	0.849513	0.735701	0.744388	0.732	0.831165	0.935675	0.709197	0.641668	0.630288
700	0.75		0.740089	0.828638	0.838	0.828736	0.829265	0.812799	0.828277	0.833238	0.76154	0.832281	0.836372	0.71959	0.836593	0.771977	0.80376	0.829634	0.847074	0.832884	0.84838	0.780055	0.673554	0.703088	0.814795	0.950531	0.803695	0.641524	0.730288
710	0.75		0.727404	0.828963	0.837695	0.830664	0.829547	0.814404	0.828916	0.832983	0.747083	0.832486	0.838629	0.766524	0.838105	0.735679	0.80184	0.830201	0.84888	0.792946	0.848148	0.726109	0.619533	0.778596	0.79734	0.930146	0.731377	0.701534	0.830288
720	0.75		0.746123	0.830475	0.837055	0.832831	0.831047	0.816084	0.829144	0.833836	0.758505	0.832247	0.838935	0.774518	0.8376	0.766084	0.794073	0.830408	0.847042	0.709965	0.849624	0.73896	0.634001	0.789011	0.721498	0.945913	0.719386	0.801534	0.930288
730	0.75		0.755413	0.832504	0.838618	0.833091	0.833146	0.817836	0.829953	0.835815	0.758763	0.833542	0.838029	0.741808	0.837609	0.773839	0.732302	0.830737	0.848302	0.701872	0.847733	0.768795	0.655558	0.764919	0.686741	0.947891	0.807958	0.87096	1.03029
740	0.75		0.760375	0.834186	0.840447	0.832933	0.834582	0.819655	0.83151	0.837133	0.742711	0.835711	0.839122	0.759033	0.839554	0.769868	0.704368	0.832215	0.848659	0.690554	0.849636	0.775749	0.64872	0.777517	0.738338	0.84912	0.792993	0.828369	1.00356
750	0.75		0.764845	0.834253	0.8397	0.833504	0.834537	0.821539	0.833868	0.836714	0.726974	0.836625	0.841381	0.715532	0.840411	0.762938	0.742926	0.834523	0.847468	0.700189	0.822656	0.715117	0.639548	0.775128	0.808613	0.768298	0.741951	0.82527	0.98233
760	0.75		0.76786	0.833803	0.83972	0.835307	0.834201	0.823485	0.8345	0.836769	0.73862	0.836178	0.840611	0.748146	0.839437	0.770685	0.78501	0.835304	0.849772	0.715179	0.744397	0.714701	0.731545	0.777956	0.812182	0.695188	0.712257	0.82061	0.979836
770	0.75		0.77322	0.835087	0.841887	0.837083	0.835622	0.824899	0.834273	0.838651	0.752476	0.836506	0.840385	0.771619	0.840248	0.74755	0.740203	0.835004	0.848025	0.81613	0.684331	0.780329	0.831545	0.722589	0.813373	0.629041	0.801483	0.746599	0.978615
780	0.75		0.777397	0.83741	0.841921	0.83678	0.838136	0.825941	0.834587	0.839776	0.742693	0.838497	0.842498	0.753872	0.842491	0.764346	0.735656	0.835289	0.848364	0.80594	0.779571	0.793342	0.819616	0.770245	0.743346	0.631959	0.7713	0.675554	0.985455
790	0.75		0.780507	0.837743	0.840929	0.836455	0.837919	0.826832	0.836373	0.838952	0.738044	0.839404	0.842564	0.741832	0.841582	0.766306	0.78526	0.837133	0.849384	0.799634	0.786166	0.724817	0.821691	0.745406	0.714234	0.632705	0.814078	0.696713	1.00344
800	0.75		0.784818	0.837006	0.842701	0.78201	0.83708	0.827334	0.838034	0.839471	0.774171	0.838579	0.841552	0.761303	0.841442	0.736729	0.725938	0.838558	0.847804	0.723551	0.794873	0.77342	0.819702	0.752661	0.74358	0.626431	0.756728	0.673751	0.984758
810	0.75		0.788367	0.837939	0.843487	0.743906	0.838542	0.827861	0.837574	0.841863	0.756118	0.839233	0.843377	0.745266	0.843707	0.777713	0.719428	0.83797	0.84992	0.708574	0.799383	0.772623	0.850691	0.777267	0.779199	0.639292	0.783803	0.669377	0.97119
820	0.75		0.790328	0.84038	0.842079	0.760077	0.840604	0.829395	0.837453	0.841345	0.757204	0.841668	0.843949	0.741208	0.843194	0.777646	0.774535	0.838103	0.848696	0.694382	0.80283	0.720942	0.765418	0.720279	0.753531	0.625471	0.785935	0.724742	0.942796
830	0.75		0.795117	0.839996	0.84365	0.761165	0.839891	0.83135	0.839317	0.840703	0.738694	0.841072	0.842639	0.764966	0.842551	0.764298	0.771281	0.840161	0.848524	0.737293	0.804064	0.73287	0.692546	0.731279	0.706237	0.622703	0.786381	0.824742	0.853134
840	0.75		0.797816	0.839266	0.84468	0.765117	0.839738	0.83336	0.840386	0.842641	0.763413	0.840482	0.844383	0.757041	0.844679	0.720752	0.778777	0.840683	0.849887	0.787961	0.805846	0.742239	0.69922	0.77635	0.731649	0.722703	0.786903	0.814732	0.771948
850	0.75		0.799409	0.841011	0.84317	0.769943	0.841821	0.83356	0.839466	0.843071	0.757723	0.842422	0.844989	0.746742	0.844351	0.776305	0.732762	0.839592	0.848095	0.773461	0.807821	0.776616	0.681088	0.777699	0.820656	0.822703	0.787171	0.737213	0.698492
860	0.75		0.802148	0.842097	0.844714	0.772637	0.84205	0.833282	0.840101	0.841845	0.743891	0.842877	0.843657	0.742591	0.843588	0.761355	0.719523	0.840827	0.850102	0.776751	0.810377	0.724866	0.737005	0.77385	0.777529	0.888973	0.785688	0.665163	0.63208
870	0.75		0.805657	0.840949	0.845558	0.778694	0.840944	0.834104	0.842494	0.84356	0.761046	0.841637	0.845495	0.750188	0.845763	0.736888	0.729235	0.842652	0.84913	0.773047	0.812839	0.764446	0.837005	0.787084	0.70199	0.841948	0.710951	0.743443	0.57189
880	0.75		0.80856	0.841804	0.844086	0.780593	0.842641	0.836094	0.841645	0.844348	0.753827	0.84332	0.845735	0.770164	0.845121	0.769526	0.787707	0.841605	0.848793	0.708262	0.815041	0.73588	0.818684	0.750286	0.782291	0.838633	0.774226	0.834074	0.604661
890	0.75		0.811176	0.843718	0.845878	0.78632	0.843598	0.837346	0.8413	0.842911	0.750331	0.844212	0.844618	0.746557	0.844565	0.784339	0.727302	0.841882	0.867766	0.715515	0.816994	0.73434	0.810144	0.707788	0.775827	0.857048	0.758372	0.824104	0.58312
900	0.75		0.812719	0.842548	0.846165	0.787642	0.842216	0.836882	0.821349	0.844599	0.739504	0.842731	0.846699	0.743854	0.846943	0.781339	0.706833	0.844188	0.857296	0.717633	0.818712	0.7513	0.794165	0.757742	0.780047	0.86417	0.713083	0.797489	0.616189
910	0.75		0.81434	0.842875	0.845019	0.79218	0.843596	0.837016	0.73745	0.845295	0.76397	0.844341	0.846134	0.756763	0.845563	0.766663	0.772225	0.843104	0.857912	0.796266	0.820207	0.758307	0.71859	0.7669	0.776873	0.794303	0.714863	0.821877	0.596723
920	0.75		0.816034	0.844958	0.847125	0.795442	0.844777	0.838963	0.772548	0.843911	0.765728	0.845209	0.845528	0.746514	0.845489	0.779474	0.754858	0.842974	0.85799	0.789514	0.82149	0.793122	0.679071	0.758217	0.701622	0.718763	0.780283	0.825175	0.602348
930	0.75		0.817799	0.761008	0.846421	0.796969	0.843289	0.8399	0.774533	0.845741	0.729735	0.843723	0.84776	0.732657	0.847358	0.719502	0.766935	0.845357	0.857634	0.713396	0.822572	0.773578	0.7058	0.78167	0.693646	0.650356	0.759461	0.821173	0.592373
940	0.75		0.819632	0.752834	0.845906	0.800077	0.844665	0.839015	0.777416	0.845963	0.748894	0.845467	0.846223	0.726074	0.845724	0.770792	0.733208	0.844165	0.812188	0.721202	0.823801	0.718532	0.689603	0.748343	0.716476	0.689604	0.774849	0.825488	0.591594
950	0.75		0.821528	0.752419	0.848004	0.803737	0.845642	0.839702	0.782719	0.844855	0.759637	0.833827	0.846415	0.757621	0.846626	0.729941	0.742709	0.843996	0.734907	0.788227	0.825415	0.759297	0.692427	0.764832	0.751995	0.676373	0.710951	0.827118	0.692302
960	0.75		0.823486	0.757403	0.846384	0.806861	0.844092	0.842134	0.784563	0.846969	0.758998	0.742955	0.847921	0.768407	0.84757	0.765608	0.767725	0.846213	0.680882	0.713218	0.827076	0.775805	0.697183	0.760296	0.767322	0.679562	0.752338	0.830533	0.792302
970	0.75		0.825358	0.763317	0.846897	0.808349	0.845832	0.841344	0.789917	0.846273	0.754413	0.715313	0.846084	0.780666	0.846037	0.716873	0.745416	0.844853	0.698966	0.71398	0.829268	0.782471	0.678859	0.783761	0.797289	0.686647	0.793789	0.831512	0.892302
980	0.75		0.82637	0.766767	0.848074	0.809817	0.846239	0.840924	0.791613	0.845753	0.777475	0.75022	0.8478	0.740956	0.791222	0.754583	0.762646	0.84496	0.811458	0.733412	0.830898	0.782199	0.752037	0.7815	0.786742	0.786647	0.76147	0.831765	0.904017
990	0.75		0.827243	0.770802	0.846404	0.811659	0.845022	0.842996	0.794693	0.847882	0.759376	0.764902	0.84792	0.731198	0.715932	0.735118	0.742607	0.846803	0.722664	0.778373	0.831336	0.783145	0.812225	0.757561	0.776577	0.837924	0.72424	0.831609	0.868717
1000	0.75		0.829337	0.77678	0.85386	0.814446	0.852307	0.844008	0.799388	0.84821	0.73434	0.768885	0.846635	0.761898	0.783688	0.755644	0.751768	0.847359	0.715656	0.735449	0.833216	0.772844	0.789306	0.810826	0.712578	0.827286	0.754243	0.833514	0.867119

## Sheet: Fig. 3c
time	x	x_d	x_+	x_-
0	0.9	0.1	0	0
0.03003	0.9	0.1	0.284586	0.0814205
0.0600601	0.9	0.1	0.444817	0.0870393
0.0900901	0.9	0.1	0.562035	0.0905748
0.12012	0.9	0.1	0.650319	0.0932904
0.15015	0.9	0.1	0.715113	0.0953572
0.18018	0.9	0.1	0.763763	0.097009
0.21021	0.9	0.1	0.800246	0.0983794
0.24024	0.9	0.1	0.826856	0.099578
0.27027	0.9	0.1	0.847534	0.100752
0.3003	0.9	0.1	0.86347	0.102
0.33033	0.9	0.1	0.876082	0.103413
0.36036	0.9	0.1	0.88655	0.105149
0.39039	0.9	0.1	0.896011	0.10743
0.42042	0.9	0.1	0.905291	0.1105
0.45045	0.9	0.1	0.915282	0.114605
0.48048	0.9	0.1	0.926745	0.119932
0.510511	0.9	0.1	0.941366	0.12737
0.540541	0.9	0.1	0.960569	0.137528
0.570571	0.9	0.1	0.985085	0.150556
0.600601	0.9	0.1	1.01877	0.168198
0.630631	0.9	0.1	1.06301	0.190602
0.660661	0.9	0.1	1.12009	0.218049
0.690691	0.9	0.1	1.19823	0.25294
0.720721	0.9	0.1	1.29926	0.293805
0.750751	0.9	0.1	1.42876	0.339957
0.780781	0.9	0.1	1.58839	0.388144
0.810811	0.9	0.1	1.7843	0.435664
0.840841	0.9	0.1	2.0204	0.47807
0.870871	0.9	0.1	2.29632	0.511961
0.900901	0.9	0.1	2.61453	0.534688
0.930931	0.9	0.1	2.97744	0.543314
0.960961	0.9	0.1	3.3848	0.53859
0.990991	0.9	0.1	3.83591	0.521913
1.02102	0.9	0.1	4.32599	0.495049
1.05105	0.9	0.1	4.84327	0.460927
1.08108	0.9	0.1	5.37852	0.423245
1.11111	0.9	0.1	5.91878	0.384371
1.14114	0.9	0.1	6.44253	0.346157
1.17117	0.9	0.1	6.93273	0.310415
1.2012	0.9	0.1	7.38479	0.277949
1.23123	0.9	0.1	7.79287	0.249171
1.26126	0.9	0.1	8.15311	0.224123
1.29129	0.9	0.1	8.46167	0.202879
1.32132	0.9	0.1	8.72573	0.184748
1.35135	0.9	0.1	8.94709	0.169481
1.38138	0.9	0.1	9.13052	0.156743
1.41141	0.9	0.1	9.28149	0.146263
1.44144	0.9	0.1	9.40865	0.137501
1.47147	0.9	0.1	9.50793	0.130553
1.5015	0.9	0.1	9.58611	0.12488
1.53153	0.9	0.1	9.64943	0.120195
1.56156	0.9	0.1	9.70109	0.116373
1.59159	0.9	0.1	9.74438	0.113255
1.62162	0.9	0.1	9.77631	0.110892
1.65165	0.9	0.1	9.80188	0.108924
1.68168	0.9	0.1	9.82217	0.107304
1.71171	0.9	0.1	9.83827	0.105994
1.74174	0.9	0.1	9.85086	0.105043
1.77177	0.9	0.1	9.86184	0.104206
1.8018	0.9	0.1	9.87027	0.103544
1.83183	0.9	0.1	9.87601	0.103041
1.86186	0.9	0.1	9.88068	0.102608
1.89189	0.9	0.1	9.88398	0.102292
1.92192	0.9	0.1	9.88705	0.102036
1.95195	0.9	0.1	9.88997	0.101822
1.98198	0.9	0.1	9.89209	0.101661
2.01201	0.9	0.1	9.89388	0.10152
2.04204	0.9	0.1	9.89477	0.101421
2.07207	0.9	0.1	9.8955	0.10133
2.1021	0.9	0.1	9.89593	0.101272
2.13213	0.9	0.1	9.89638	0.101218
2.16216	0.9	0.1	9.89719	0.101192
2.19219	0.9	0.1	9.89799	0.101166
2.22222	0.9	0.1	9.89854	0.101145
2.25225	0.9	0.1	9.8989	0.101127
2.28228	0.9	0.1	9.89924	0.101108
2.31231	0.9	0.1	9.89891	0.101082
2.34234	0.9	0.1	9.89859	0.101056
2.37237	0.9	0.1	9.89832	0.101037
2.4024	0.9	0.1	9.89809	0.101024
2.43243	0.9	0.1	9.89786	0.101011
2.46246	0.9	0.1	9.89823	0.101027
2.49249	0.9	0.1	9.8986	0.101043
2.52252	0.9	0.1	9.89878	0.101048
2.55255	0.9	0.1	9.89896	0.101053
2.58258	0.9	0.1	9.89887	0.101039
2.61261	0.9	0.1	9.89877	0.101023
2.64264	0.9	0.1	9.89869	0.101012
2.67267	0.9	0.1	9.89861	0.101001
2.7027	0.9	0.1	9.89874	0.101011
2.73273	0.9	0.1	9.89888	0.101021
2.76276	0.9	0.1	9.89895	0.101026
2.79279	0.9	0.1	9.89902	0.101031
2.82282	0.9	0.1	9.89897	0.101025
2.85285	0.9	0.1	9.89892	0.101019
2.88288	0.9	0.1	9.89887	0.101014
2.91291	0.9	0.1	9.89883	0.101009
2.94294	0.9	0.1	9.89892	0.101017
2.97297	0.9	0.1	9.89902	0.101027
3.003	0.9	0.1	9.8991	0.101034
3.03303	0.9	0.1	9.89914	0.101037
3.06306	0.9	0.1	9.89917	0.101041
3.09309	0.9	0.1	9.89908	0.101031
3.12312	0.9	0.1	9.89898	0.101021
3.15315	0.9	0.1	9.89889	0.101012
3.18318	0.9	0.1	9.89883	0.101006
3.21321	0.9	0.1	9.89878	0.101001
3.24324	0.9	0.1	9.89901	0.101024
3.27327	0.9	0.1	9.89925	0.101048
3.3033	0.9	0.1	9.89944	0.101067
3.33333	0.9	0.1	9.89951	0.101074
3.36336	0.9	0.1	9.89959	0.101082
3.39339	0.9	0.1	9.89946	0.101069
3.42342	0.9	0.1	9.89916	0.101039
3.45345	0.9	0.1	9.89886	0.101009
3.48348	0.9	0.1	9.89866	0.100989
3.51351	0.9	0.1	9.89849	0.100972
3.54354	0.9	0.1	9.89835	0.100957
3.57357	0.9	0.1	9.89884	0.101006
3.6036	0.9	0.1	9.89933	0.101055
3.63363	0.9	0.1	9.89963	0.101086
3.66366	0.9	0.1	9.8998	0.101103
3.69369	0.9	0.1	9.89991	0.101114
3.72372	0.9	0.1	9.89941	0.101063
3.75375	0.9	0.1	9.89891	0.101013
3.78378	0.9	0.1	9.89852	0.100975
3.81381	0.9	0.1	9.89821	0.100943
3.84384	0.9	0.1	9.89802	0.100924
3.87387	0.9	0.1	9.89847	0.100969
3.9039	0.9	0.1	9.89887	0.10101
3.93393	0.9	0.1	9.89906	0.101029
3.96396	0.9	0.1	9.8992	0.101043
3.99399	0.9	0.1	9.89899	0.101022
4.02402	0.9	0.1	9.89879	0.101002
4.05405	0.9	0.1	9.89864	0.100986
4.08408	0.9	0.1	9.89853	0.100975
4.11411	0.9	0.1	9.89872	0.100994
4.14414	0.9	0.1	9.89888	0.10101
4.17417	0.9	0.1	9.89896	0.101019
4.2042	0.9	0.1	9.899	0.101023
4.23423	0.9	0.1	9.89894	0.101017
4.26426	0.9	0.1	9.89889	0.101011
4.29429	0.9	0.1	9.89884	0.101006
4.32432	0.9	0.1	9.89886	0.101009
4.35435	0.9	0.1	9.89896	0.101018
4.38438	0.9	0.1	9.89903	0.101025
4.41441	0.9	0.1	9.89906	0.101029
4.44444	0.9	0.1	9.89909	0.101032
4.47447	0.9	0.1	9.89902	0.101025
4.5045	0.9	0.1	9.89895	0.101018
4.53453	0.9	0.1	9.8989	0.101013
4.56456	0.9	0.1	9.89886	0.101008
4.59459	0.9	0.1	9.89893	0.101016
4.62462	0.9	0.1	9.89907	0.10103
4.65465	0.9	0.1	9.89922	0.101045
4.68468	0.9	0.1	9.89927	0.10105
4.71471	0.9	0.1	9.89931	0.101054
4.74474	0.9	0.1	9.8993	0.101053
4.77477	0.9	0.1	9.89913	0.101035
4.8048	0.9	0.1	9.89895	0.101018
4.83483	0.9	0.1	9.89882	0.101004
4.86486	0.9	0.1	9.89872	0.100994
4.89489	0.9	0.1	9.89862	0.100984
4.92492	0.9	0.1	9.89895	0.101017
4.95495	0.9	0.1	9.89933	0.101056
4.98498	0.9	0.1	9.89967	0.10109
5.01502	0.9	0.1	9.89979	0.101102
5.04505	0.9	0.1	9.89991	0.101114
5.07508	0.9	0.1	9.89973	0.101096
5.10511	0.9	0.1	9.89926	0.101049
5.13514	0.9	0.1	9.89879	0.101001
5.16517	0.9	0.1	9.89848	0.10097
5.1952	0.9	0.1	9.89821	0.100943
5.22523	0.9	0.1	9.89804	0.100926
5.25526	0.9	0.1	9.89858	0.100981
5.28529	0.9	0.1	9.89912	0.101035
5.31532	0.9	0.1	9.89936	0.101059
5.34535	0.9	0.1	9.89957	0.10108
5.37538	0.9	0.1	9.89935	0.101057
5.40541	0.9	0.1	9.89896	0.101018
5.43544	0.9	0.1	9.89863	0.100985
5.46547	0.9	0.1	9.89836	0.100959
5.4955	0.9	0.1	9.89827	0.10095
5.52553	0.9	0.1	9.89858	0.100981
5.55556	0.9	0.1	9.89882	0.101005
5.58559	0.9	0.1	9.89896	0.101019
5.61562	0.9	0.1	9.89898	0.10102
5.64565	0.9	0.1	9.89888	0.101011
5.67568	0.9	0.1	9.8988	0.101003
5.70571	0.9	0.1	9.89873	0.100995
5.73574	0.9	0.1	9.89881	0.101003
5.76577	0.9	0.1	9.89892	0.101015
5.7958	0.9	0.1	9.89898	0.101021
5.82583	0.9	0.1	9.89903	0.101026
5.85586	0.9	0.1	9.899	0.101023
5.88589	0.9	0.1	9.89895	0.101018
5.91592	0.9	0.1	9.8989	0.101013
5.94595	0.9	0.1	9.89886	0.101009
5.97598	0.9	0.1	9.89892	0.101015
6.00601	0.9	0.1	9.89902	0.101025
6.03604	0.9	0.1	9.8991	0.101033
6.06607	0.9	0.1	9.89913	0.101036
6.0961	0.9	0.1	9.89916	0.10104
6.12613	0.9	0.1	9.89909	0.101033
6.15616	0.9	0.1	9.89899	0.101023
6.18619	0.9	0.1	9.8989	0.101014
6.21622	0.9	0.1	9.89884	0.101007
6.24625	0.9	0.1	9.89877	0.101001
6.27628	0.9	0.1	9.89896	0.10102
6.30631	0.9	0.1	9.89921	0.101045
6.33634	0.9	0.1	9.89945	0.10107
6.36637	0.9	0.1	9.89952	0.101077
6.3964	0.9	0.1	9.89959	0.101085
6.42643	0.9	0.1	9.89958	0.101083
6.45646	0.9	0.1	9.89926	0.101051
6.48649	0.9	0.1	9.89893	0.101019
6.51652	0.9	0.1	9.89867	0.100993
6.54655	0.9	0.1	9.89849	0.100975
6.57658	0.9	0.1	9.89831	0.100957
6.60661	0.9	0.1	9.89858	0.100985
6.63664	0.9	0.1	9.89911	0.101038
6.66667	0.9	0.1	9.89957	0.101085
6.6967	0.9	0.1	9.89975	0.101103
6.72673	0.9	0.1	9.89993	0.101122
6.75676	0.9	0.1	9.89959	0.101088
6.78679	0.9	0.1	9.89905	0.101034
6.81682	0.9	0.1	9.89855	0.100985
6.84685	0.9	0.1	9.89821	0.100952
6.87688	0.9	0.1	9.89787	0.100918
6.90691	0.9	0.1	9.89815	0.100947
6.93694	0.9	0.1	9.89861	0.100994
6.96697	0.9	0.1	9.89886	0.10102
6.997	0.9	0.1	9.89905	0.101041
7.02703	0.9	0.1	9.89892	0.101028
7.05706	0.9	0.1	9.89871	0.101008
7.08709	0.9	0.1	9.89854	0.100992
7.11712	0.9	0.1	9.89838	0.100977
7.14715	0.9	0.1	9.8985	0.100991
7.17718	0.9	0.1	9.89867	0.10101
7.20721	0.9	0.1	9.89874	0.101019
7.23724	0.9	0.1	9.89879	0.101026
7.26727	0.9	0.1	9.89872	0.101021
7.2973	0.9	0.1	9.89865	0.101016
7.32733	0.9	0.1	9.89858	0.101012
7.35736	0.9	0.1	9.89857	0.101013
7.38739	0.9	0.1	9.89863	0.101022
7.41742	0.9	0.1	9.89868	0.10103
7.44745	0.9	0.1	9.89869	0.101034
7.47748	0.9	0.1	9.89869	0.101038
7.50751	0.9	0.1	9.8986	0.101033
7.53754	0.9	0.1	9.89849	0.101027
7.56757	0.9	0.1	9.8984	0.101022
7.5976	0.9	0.1	9.89831	0.101018
7.62763	0.9	0.1	9.89831	0.101023
7.65766	0.9	0.1	9.89842	0.10104
7.68769	0.9	0.1	9.89852	0.101056
7.71772	0.9	0.1	9.89854	0.101065
7.74775	0.9	0.1	9.89853	0.10107
7.77778	0.9	0.1	9.8985	0.101075
7.80781	0.9	0.1	9.89822	0.101057
7.83784	0.9	0.1	9.89794	0.101039
7.86787	0.9	0.1	9.89769	0.101023
7.8979	0.9	0.1	9.89748	0.101013
7.92793	0.9	0.1	9.89726	0.101004
7.95796	0.9	0.1	9.8974	0.101029
7.98799	0.9	0.1	9.89774	0.101075
8.01802	0.9	0.1	9.89808	0.101121
8.04805	0.9	0.1	9.89809	0.101137
8.07808	0.9	0.1	9.89809	0.101153
8.10811	0.9	0.1	9.89785	0.101147
8.13814	0.9	0.1	9.89713	0.101096
8.16817	0.9	0.1	9.8964	0.101046
8.1982	0.9	0.1	9.89581	0.101011
8.22823	0.9	0.1	9.89528	0.100983
8.25826	0.9	0.1	9.89479	0.100959
8.28829	0.9	0.1	9.89513	0.10102
8.31832	0.9	0.1	9.89548	0.101081
8.34835	0.9	0.1	9.89547	0.101112
8.37838	0.9	0.1	9.89543	0.101139
8.40841	0.9	0.1	9.89486	0.10112
8.43844	0.9	0.1	9.89415	0.101088
8.46847	0.9	0.1	9.89349	0.101064
8.4985	0.9	0.1	9.89285	0.101044
8.52853	0.9	0.1	9.89248	0.101055
8.55856	0.9	0.1	9.89236	0.101091
8.58859	0.9	0.1	9.89209	0.101118
8.61862	0.9	0.1	9.89175	0.10114
8.64865	0.9	0.1	9.89114	0.101143
8.67868	0.9	0.1	9.89049	0.101144
8.70871	0.9	0.1	9.8898	0.101147
8.73874	0.9	0.1	9.88913	0.101155
8.76877	0.9	0.1	9.88857	0.10118
8.7988	0.9	0.1	9.88797	0.101203
8.82883	0.9	0.1	9.88722	0.101222
8.85886	0.9	0.1	9.88641	0.101237
8.88889	0.9	0.1	9.88537	0.101244
8.91892	0.9	0.1	9.88432	0.101252
8.94895	0.9	0.1	9.88318	0.101263
8.97898	0.9	0.1	9.88209	0.101283
9.00901	0.9	0.1	9.88115	0.101325
9.03904	0.9	0.1	9.8802	0.101368
9.06907	0.9	0.1	9.87887	0.101399
9.0991	0.9	0.1	9.87751	0.10143
9.12913	0.9	0.1	9.87568	0.101442
9.15916	0.9	0.1	9.87357	0.101443
9.18919	0.9	0.1	9.87138	0.101448
9.21922	0.9	0.1	9.86903	0.101465
9.24925	0.9	0.1	9.86667	0.101481
9.27928	0.9	0.1	9.86462	0.101564
9.30931	0.9	0.1	9.86258	0.101646
9.33934	0.9	0.1	9.85979	0.101714
9.36937	0.9	0.1	9.85684	0.101778
9.3994	0.9	0.1	9.85289	0.101812
9.42943	0.9	0.1	9.84842	0.10183
9.45946	0.9	0.1	9.84347	0.101862
9.48949	0.9	0.1	9.83803	0.101909
9.51952	0.9	0.1	9.8324	0.101983
9.54955	0.9	0.1	9.82634	0.102113
9.57958	0.9	0.1	9.81895	0.102244
9.60961	0.9	0.1	9.81037	0.102369
9.63964	0.9	0.1	9.80051	0.102487
9.66967	0.9	0.1	9.78734	0.10264
9.6997	0.9	0.1	9.77144	0.102839
9.72973	0.9	0.1	9.75182	0.103091
9.75976	0.9	0.1	9.72844	0.103379
9.78979	0.9	0.1	9.69761	0.103716
9.81982	0.9	0.1	9.65121	0.104151
9.84985	0.9	0.1	9.5763	0.10478
9.87988	0.9	0.1	9.4621	0.10568
9.90991	0.9	0.1	9.22338	0.1071
9.93994	0.9	0.1	8.58237	0.108943
9.96997	0.9	0.1	7.05308	0.110037
10	0.65	0.35	5.43691	0.142168
10.03	0.4	0.6	4.15975	0.230456
10.0601	0.4	0.6	3.18669	0.327287
10.0901	0.4	0.6	2.46724	0.39758
10.1201	0.4	0.6	1.92854	0.450415
10.1502	0.4	0.6	1.53537	0.48906
10.1802	0.4	0.6	1.24051	0.518175
10.2102	0.4	0.6	1.0245	0.539735
10.2402	0.4	0.6	0.862581	0.556229
10.2703	0.4	0.6	0.745097	0.568698
10.3003	0.4	0.6	0.656747	0.578751
10.3303	0.4	0.6	0.593927	0.586964
10.3604	0.4	0.6	0.547366	0.594284
10.3904	0.4	0.6	0.514627	0.601469
10.4204	0.4	0.6	0.492646	0.609144
10.4505	0.4	0.6	0.478709	0.617858
10.4805	0.4	0.6	0.472095	0.628802
10.5105	0.4	0.6	0.47311	0.643467
10.5405	0.4	0.6	0.480596	0.662355
10.5706	0.4	0.6	0.495061	0.687053
10.6006	0.4	0.6	0.517037	0.719121
10.6306	0.4	0.6	0.548552	0.761694
10.6607	0.4	0.6	0.589972	0.816293
10.6907	0.4	0.6	0.64244	0.885531
10.7207	0.4	0.6	0.703969	0.968675
10.7508	0.4	0.6	0.773762	1.06627
10.7808	0.4	0.6	0.850671	1.18045
10.8108	0.4	0.6	0.932615	1.31083
10.8408	0.4	0.6	1.01359	1.45453
10.8709	0.4	0.6	1.08693	1.60607
10.9009	0.4	0.6	1.14911	1.76514
10.9309	0.4	0.6	1.1969	1.93079
10.961	0.4	0.6	1.2251	2.10414
10.991	0.4	0.6	1.2352	2.28771
11.021	0.4	0.6	1.22244	2.48379
11.0511	0.4	0.6	1.1903	2.69664
11.0811	0.4	0.6	1.14002	2.93869
11.1111	0.4	0.6	1.07316	3.21333
11.1411	0.4	0.6	0.994485	3.52754
11.1712	0.4	0.6	0.906875	3.89429
11.2012	0.4	0.6	0.815285	4.3086
11.2312	0.4	0.6	0.723296	4.76801
11.2613	0.4	0.6	0.634835	5.26395
11.2913	0.4	0.6	0.553328	5.78406
11.3213	0.4	0.6	0.479214	6.30584
11.3514	0.4	0.6	0.413827	6.81615
11.3814	0.4	0.6	0.358224	7.29191
11.4114	0.4	0.6	0.310935	7.72091
11.4414	0.4	0.6	0.271241	8.10202
11.4715	0.4	0.6	0.238283	8.43293
11.5015	0.4	0.6	0.211189	8.71204
11.5315	0.4	0.6	0.189494	8.94134
11.5616	0.4	0.6	0.17188	9.13099
11.5916	0.4	0.6	0.157636	9.28566
11.6216	0.4	0.6	0.146094	9.41143
11.6517	0.4	0.6	0.136856	9.51245
11.6817	0.4	0.6	0.129483	9.59315
11.7117	0.4	0.6	0.123622	9.65716
11.7417	0.4	0.6	0.118926	9.7083
11.7718	0.4	0.6	0.115203	9.74865
11.8018	0.4	0.6	0.112253	9.78043
11.8318	0.4	0.6	0.10992	9.80549
11.8619	0.4	0.6	0.108036	9.82566
11.8919	0.4	0.6	0.106542	9.84155
11.9219	0.4	0.6	0.105368	9.85391
11.952	0.4	0.6	0.104471	9.8633
11.982	0.4	0.6	0.10376	9.87076
12.012	0.4	0.6	0.103175	9.87689
12.042	0.4	0.6	0.102703	9.8818
12.0721	0.4	0.6	0.102355	9.88537
12.1021	0.4	0.6	0.102084	9.88814
12.1321	0.4	0.6	0.101861	9.89042
12.1622	0.4	0.6	0.101675	9.89235
12.1922	0.4	0.6	0.101537	9.89377
12.2222	0.4	0.6	0.10142	9.89497
12.2523	0.4	0.6	0.101341	9.89575
12.2823	0.4	0.6	0.101278	9.89638
12.3123	0.4	0.6	0.101225	9.8969
12.3423	0.4	0.6	0.101184	9.89733
12.3724	0.4	0.6	0.101143	9.89776
12.4024	0.4	0.6	0.101116	9.89803
12.4324	0.4	0.6	0.101092	9.89829
12.4625	0.4	0.6	0.101079	9.89841
12.4925	0.4	0.6	0.101068	9.8985
12.5225	0.4	0.6	0.101062	9.89856
12.5526	0.4	0.6	0.101056	9.8986
12.5826	0.4	0.6	0.101049	9.89869
12.6126	0.4	0.6	0.101042	9.89879
12.6426	0.4	0.6	0.101035	9.89889
12.6727	0.4	0.6	0.101031	9.89893
12.7027	0.4	0.6	0.101027	9.89898
12.7327	0.4	0.6	0.101025	9.89899
12.7628	0.4	0.6	0.101025	9.89896
12.7928	0.4	0.6	0.101025	9.89893
12.8228	0.4	0.6	0.101025	9.8989
12.8529	0.4	0.6	0.101026	9.89887
12.8829	0.4	0.6	0.101027	9.89885
12.9129	0.4	0.6	0.101044	9.89914
12.9429	0.4	0.6	0.101062	9.89944
12.973	0.4	0.6	0.101079	9.89974
13.003	0.4	0.6	0.101096	9.90003
13.033	0.4	0.6	0.101099	9.90009
13.0631	0.4	0.6	0.101101	9.90016
13.0931	0.4	0.6	0.101104	9.90022
13.1231	0.4	0.6	0.101104	9.90025
13.1532	0.4	0.6	0.101071	9.89978
13.1832	0.4	0.6	0.101039	9.89931
13.2132	0.4	0.6	0.101006	9.89884
13.2432	0.4	0.6	0.100975	9.8984
13.2733	0.4	0.6	0.100963	9.89819
13.3033	0.4	0.6	0.100951	9.89798
13.3333	0.4	0.6	0.100939	9.89778
13.3634	0.4	0.6	0.100934	9.89767
13.3934	0.4	0.6	0.100968	9.89811
13.4234	0.4	0.6	0.100995	9.89845
13.4535	0.4	0.6	0.101012	9.89868
13.4835	0.4	0.6	0.101013	9.89873
13.5135	0.4	0.6	0.101008	9.89872
13.5435	0.4	0.6	0.101003	9.89869
13.5736	0.4	0.6	0.101003	9.89872
13.6036	0.4	0.6	0.101011	9.89881
13.6336	0.4	0.6	0.101016	9.89888
13.6637	0.4	0.6	0.101019	9.89893
13.6937	0.4	0.6	0.101018	9.89892
13.7237	0.4	0.6	0.101017	9.89892
13.7538	0.4	0.6	0.101016	9.89892
13.7838	0.4	0.6	0.101019	9.89895
13.8138	0.4	0.6	0.101024	9.899
13.8438	0.4	0.6	0.101028	9.89905
13.8739	0.4	0.6	0.10103	9.89907
13.9039	0.4	0.6	0.101031	9.89908
13.9339	0.4	0.6	0.101029	9.89907
13.964	0.4	0.6	0.101024	9.89901
13.994	0.4	0.6	0.101018	9.89895
14.024	0.4	0.6	0.101015	9.89892
14.0541	0.4	0.6	0.101011	9.89888
14.0841	0.4	0.6	0.101018	9.89895
14.1141	0.4	0.6	0.101047	9.89924
14.1441	0.4	0.6	0.101076	9.89953
14.1742	0.4	0.6	0.101103	9.8998
14.2042	0.4	0.6	0.10111	9.89987
14.2342	0.4	0.6	0.101117	9.89994
14.2643	0.4	0.6	0.101125	9.90002
14.2943	0.4	0.6	0.101091	9.89968
14.3243	0.4	0.6	0.101047	9.89924
14.3544	0.4	0.6	0.101003	9.89881
14.3844	0.4	0.6	0.100971	9.89849
14.4144	0.4	0.6	0.100949	9.89827
14.4444	0.4	0.6	0.100928	9.89805
14.4745	0.4	0.6	0.100923	9.89801
14.5045	0.4	0.6	0.100962	9.8984
14.5345	0.4	0.6	0.100992	9.89869
14.5646	0.4	0.6	0.101011	9.89888
14.5946	0.4	0.6	0.101012	9.89889
14.6246	0.4	0.6	0.101004	9.89882
14.6547	0.4	0.6	0.100997	9.89875
14.6847	0.4	0.6	0.100993	9.8987
14.7147	0.4	0.6	0.101003	9.89881
14.7447	0.4	0.6	0.101012	9.89889
14.7748	0.4	0.6	0.101017	9.89895
14.8048	0.4	0.6	0.101018	9.89896
14.8348	0.4	0.6	0.101016	9.89894
14.8649	0.4	0.6	0.101015	9.89892
14.8949	0.4	0.6	0.101013	9.8989
14.9249	0.4	0.6	0.101019	9.89896
14.955	0.4	0.6	0.101025	9.89902
14.985	0.4	0.6	0.101029	9.89906
15.015	0.4	0.6	0.101031	9.89908
15.045	0.4	0.6	0.101033	9.8991
15.0751	0.4	0.6	0.101026	9.89904
15.1051	0.4	0.6	0.10102	9.89898
15.1351	0.4	0.6	0.101015	9.89893
15.1652	0.4	0.6	0.101011	9.89889
15.1952	0.4	0.6	0.101009	9.89886
15.2252	0.4	0.6	0.101032	9.8991
15.2553	0.4	0.6	0.101056	9.89933
15.2853	0.4	0.6	0.101079	9.89956
15.3153	0.4	0.6	0.101086	9.89962
15.3453	0.4	0.6	0.101092	9.89968
15.3754	0.4	0.6	0.101098	9.89975
15.4054	0.4	0.6	0.101067	9.89944
15.4354	0.4	0.6	0.101033	9.89911
15.4655	0.4	0.6	0.101	9.89877
15.4955	0.4	0.6	0.10098	9.89857
15.5255	0.4	0.6	0.100962	9.8984
15.5556	0.4	0.6	0.100945	9.89822
15.5856	0.4	0.6	0.100966	9.89844
15.6156	0.4	0.6	0.100998	9.89875
15.6456	0.4	0.6	0.101014	9.89891
15.6757	0.4	0.6	0.101028	9.89905
15.7057	0.4	0.6	0.101018	9.89895
15.7357	0.4	0.6	0.101008	9.89885
15.7658	0.4	0.6	0.100999	9.89876
15.7958	0.4	0.6	0.100995	9.89872
15.8258	0.4	0.6	0.101006	9.89883
15.8559	0.4	0.6	0.101015	9.89892
15.8859	0.4	0.6	0.10102	9.89897
15.9159	0.4	0.6	0.101022	9.89899
15.9459	0.4	0.6	0.101018	9.89895
15.976	0.4	0.6	0.101015	9.89892
16.006	0.4	0.6	0.101012	9.89889
16.036	0.4	0.6	0.101015	9.89892
16.0661	0.4	0.6	0.101023	9.89899
16.0961	0.4	0.6	0.10103	9.89906
16.1261	0.4	0.6	0.101033	9.89909
16.1562	0.4	0.6	0.101035	9.89911
16.1862	0.4	0.6	0.101032	9.89907
16.2162	0.4	0.6	0.101024	9.89899
16.2462	0.4	0.6	0.101016	9.89892
16.2763	0.4	0.6	0.101012	9.89887
16.3063	0.4	0.6	0.101007	9.89882
16.3363	0.4	0.6	0.101021	9.89896
16.3664	0.4	0.6	0.101045	9.89919
16.3964	0.4	0.6	0.101069	9.89943
16.4264	0.4	0.6	0.10108	9.89954
16.4565	0.4	0.6	0.101087	9.8996
16.4865	0.4	0.6	0.101093	9.89966
16.5165	0.4	0.6	0.101068	9.89941
16.5465	0.4	0.6	0.101036	9.89908
16.5766	0.4	0.6	0.101003	9.89875
16.6066	0.4	0.6	0.100984	9.89856
16.6366	0.4	0.6	0.100967	9.89838
16.6667	0.4	0.6	0.100949	9.8982
16.6967	0.4	0.6	0.100979	9.89849
16.7267	0.4	0.6	0.101008	9.89878
16.7568	0.4	0.6	0.101022	9.89891
16.7868	0.4	0.6	0.101034	9.89901
16.8168	0.4	0.6	0.101022	9.89889
16.8468	0.4	0.6	0.101011	9.89877
16.8769	0.4	0.6	0.101002	9.89868
16.9069	0.4	0.6	0.100998	9.89862
16.9369	0.4	0.6	0.10101	9.89873
16.967	0.4	0.6	0.101021	9.89882
16.997	0.4	0.6	0.101027	9.89887
17.027	0.4	0.6	0.101029	9.89888
17.0571	0.4	0.6	0.101025	9.89882
17.0871	0.4	0.6	0.101022	9.89877
17.1171	0.4	0.6	0.101019	9.89872
17.1471	0.4	0.6	0.101021	9.89872
17.1772	0.4	0.6	0.10103	9.89879
17.2072	0.4	0.6	0.10104	9.89886
17.2372	0.4	0.6	0.101044	9.89888
17.2673	0.4	0.6	0.101047	9.89889
17.2973	0.4	0.6	0.101045	9.89883
17.3273	0.4	0.6	0.101038	9.89872
17.3574	0.4	0.6	0.10103	9.89861
17.3874	0.4	0.6	0.101026	9.89852
17.4174	0.4	0.6	0.101022	9.89844
17.4474	0.4	0.6	0.101036	9.89853
17.4775	0.4	0.6	0.101061	9.89874
17.5075	0.4	0.6	0.101087	9.89895
17.5375	0.4	0.6	0.101099	9.89901
17.5676	0.4	0.6	0.101108	9.89904
17.5976	0.4	0.6	0.101117	9.89907
17.6276	0.4	0.6	0.10109	9.89872
17.6577	0.4	0.6	0.101061	9.89834
17.6877	0.4	0.6	0.101034	9.89798
17.7177	0.4	0.6	0.10102	9.89773
17.7477	0.4	0.6	0.101006	9.89748
17.7778	0.4	0.6	0.101004	9.89736
17.8078	0.4	0.6	0.101038	9.89757
17.8378	0.4	0.6	0.101066	9.89773
17.8679	0.4	0.6	0.101083	9.89776
17.8979	0.4	0.6	0.101092	9.89771
17.9279	0.4	0.6	0.101085	9.89747
17.958	0.4	0.6	0.101079	9.89724
17.988	0.4	0.6	0.101075	9.89702
18.018	0.4	0.6	0.101081	9.89688
18.048	0.4	0.6	0.1011	9.89687
18.0781	0.4	0.6	0.101117	9.89681
18.1081	0.4	0.6	0.10113	9.8967
18.1381	0.4	0.6	0.101139	9.89652
18.1682	0.4	0.6	0.101143	9.89626
18.1982	0.4	0.6	0.101148	9.896
18.2282	0.4	0.6	0.101154	9.89572
18.2583	0.4	0.6	0.101169	9.89553
18.2883	0.4	0.6	0.101191	9.89539
18.3183	0.4	0.6	0.101213	9.89524
18.3483	0.4	0.6	0.101231	9.89497
18.3784	0.4	0.6	0.101249	9.89471
18.4084	0.4	0.6	0.101258	9.89428
18.4384	0.4	0.6	0.101264	9.89378
18.4685	0.4	0.6	0.101272	9.89327
18.4985	0.4	0.6	0.101285	9.89276
18.5285	0.4	0.6	0.101298	9.89224
18.5586	0.4	0.6	0.101345	9.89203
18.5886	0.4	0.6	0.101397	9.89187
18.6186	0.4	0.6	0.101446	9.89165
18.6486	0.4	0.6	0.101483	9.89115
18.6787	0.4	0.6	0.10152	9.89065
18.7087	0.4	0.6	0.101537	9.88981
18.7387	0.4	0.6	0.101534	9.88861
18.7688	0.4	0.6	0.101532	9.88742
18.7988	0.4	0.6	0.101548	9.88625
18.8288	0.4	0.6	0.101568	9.88509
18.8589	0.4	0.6	0.101597	9.88402
18.8889	0.4	0.6	0.101702	9.88365
18.9189	0.4	0.6	0.101808	9.88328
18.9489	0.4	0.6	0.101891	9.88244
18.979	0.4	0.6	0.101968	9.88145
19.009	0.4	0.6	0.102018	9.87999
19.039	0.4	0.6	0.102031	9.87787
19.0691	0.4	0.6	0.102047	9.87575
19.0991	0.4	0.6	0.102093	9.87358
19.1291	0.4	0.6	0.102139	9.87142
19.1592	0.4	0.6	0.102254	9.86975
19.1892	0.4	0.6	0.102394	9.86827
19.2192	0.4	0.6	0.102525	9.86626
19.2492	0.4	0.6	0.102655	9.86415
19.2793	0.4	0.6	0.102765	9.86114
19.3093	0.4	0.6	0.102877	9.85806
19.3393	0.4	0.6	0.103016	9.85449
19.3694	0.4	0.6	0.103166	9.8509
19.3994	0.4	0.6	0.103371	9.8472
19.4294	0.4	0.6	0.103585	9.84313
19.4595	0.4	0.6	0.103816	9.83836
19.4895	0.4	0.6	0.104066	9.83271
19.5195	0.4	0.6	0.104333	9.82625
19.5495	0.4	0.6	0.104654	9.81862
19.5796	0.4	0.6	0.105	9.81045
19.6096	0.4	0.6	0.10556	9.80104
19.6396	0.4	0.6	0.106155	9.79142
19.6697	0.4	0.6	0.106799	9.77865
19.6997	0.4	0.6	0.107456	9.76508
19.7297	0.4	0.6	0.108283	9.74171
19.7598	0.4	0.6	0.109173	9.71478
19.7898	0.4	0.6	0.110903	9.66754
19.8198	0.4	0.6	0.113047	9.61033
19.8498	0.4	0.6	0.116374	9.5264
19.8799	0.4	0.6	0.121791	9.39016
19.9099	0.4	0.6	0.134537	9.04496
19.9399	0.4	0.6	0.163071	8.22368
19.97	0.4	0.6	0.218063	6.49344
20	0.455	0.545	0.273047	4.95362
20.03	0.51	0.49	0.32696	3.81363
20.0601	0.51	0.49	0.374439	2.94467
20.0901	0.51	0.49	0.40961	2.31477
20.1201	0.51	0.49	0.435996	1.83665
20.1502	0.51	0.49	0.455196	1.49049
20.1802	0.51	0.49	0.469707	1.23143
20.2102	0.51	0.49	0.480626	1.0406
20.2402	0.51	0.49	0.489117	0.89806
20.2703	0.51	0.49	0.495779	0.795271
20.3003	0.51	0.49	0.501452	0.717524
20.3303	0.51	0.49	0.506502	0.662519
20.3604	0.51	0.49	0.511561	0.622685
20.3904	0.51	0.49	0.517026	0.594199
20.4204	0.51	0.49	0.523555	0.576204
20.4505	0.51	0.49	0.531882	0.56644
20.4805	0.51	0.49	0.542596	0.563422
20.5105	0.51	0.49	0.556732	0.567323
20.5405	0.51	0.49	0.574962	0.577874
20.5706	0.51	0.49	0.598473	0.595451
20.6006	0.51	0.49	0.631358	0.623827
20.6306	0.51	0.49	0.672774	0.661511
20.6607	0.51	0.49	0.726098	0.711628
20.6907	0.51	0.49	0.79031	0.77279
20.7207	0.51	0.49	0.868593	0.84788
20.7508	0.51	0.49	0.958453	0.93416
20.7808	0.51	0.49	1.05696	1.02849
20.8108	0.51	0.49	1.16292	1.12934
20.8408	0.51	0.49	1.27429	1.23436
20.8709	0.51	0.49	1.38418	1.33654
20.9009	0.51	0.49	1.49103	1.43387
20.9309	0.51	0.49	1.59216	1.52353
20.961	0.51	0.49	1.68188	1.59918
20.991	0.51	0.49	1.76476	1.66525
21.021	0.51	0.49	1.83729	1.7173
21.0511	0.51	0.49	1.89947	1.75543
21.0811	0.51	0.49	1.95649	1.78295
21.1111	0.51	0.49	2.00652	1.79794
21.1411	0.51	0.49	2.05412	1.80362
21.1712	0.51	0.49	2.10052	1.7999
21.2012	0.51	0.49	2.1477	1.78642
21.2312	0.51	0.49	2.19779	1.76541
21.2613	0.51	0.49	2.25266	1.73399
21.2913	0.51	0.49	2.31632	1.6957
21.3213	0.51	0.49	2.39199	1.64838
21.3514	0.51	0.49	2.48141	1.592
21.3814	0.51	0.49	2.58848	1.52645
21.4114	0.51	0.49	2.7206	1.45127
21.4414	0.51	0.49	2.88451	1.36736
21.4715	0.51	0.49	3.08084	1.27499
21.5015	0.51	0.49	3.31781	1.17505
21.5315	0.51	0.49	3.60952	1.07003
21.5616	0.51	0.49	3.95085	0.962222
21.5916	0.51	0.49	4.35191	0.855027
21.6216	0.51	0.49	4.80493	0.751614
21.6517	0.51	0.49	5.2987	0.654436
21.6817	0.51	0.49	5.81947	0.565976
21.7117	0.51	0.49	6.34469	0.487588
21.7417	0.51	0.49	6.85448	0.418733
21.7718	0.51	0.49	7.32992	0.361075
21.8018	0.51	0.49	7.76076	0.312104
21.8318	0.51	0.49	8.14231	0.270989
21.8619	0.51	0.49	8.46578	0.238037
21.8919	0.51	0.49	8.73903	0.211004
21.9219	0.51	0.49	8.96718	0.188856
21.952	0.51	0.49	9.15524	0.170956
21.982	0.51	0.49	9.30854	0.156546
22.012	0.51	0.49	9.43043	0.145128
22.042	0.51	0.49	9.5278	0.136041
22.0721	0.51	0.49	9.60539	0.128812
22.1021	0.51	0.49	9.66701	0.123063
22.1321	0.51	0.49	9.71648	0.118432
22.1622	0.51	0.49	9.75551	0.114766
22.1922	0.51	0.49	9.7861	0.111878
22.2222	0.51	0.49	9.81016	0.109596
22.2523	0.51	0.49	9.82919	0.107787
22.2823	0.51	0.49	9.84399	0.106373
22.3123	0.51	0.49	9.85564	0.105252
22.3423	0.51	0.49	9.86482	0.104364
22.3724	0.51	0.49	9.87209	0.103659
22.4024	0.51	0.49	9.87815	0.103073
22.4324	0.51	0.49	9.88249	0.102651
22.4625	0.51	0.49	9.88598	0.102308
22.4925	0.51	0.49	9.88876	0.102034
22.5225	0.51	0.49	9.89089	0.101822
22.5526	0.51	0.49	9.89256	0.101658
22.5826	0.51	0.49	9.89405	0.101512
22.6126	0.51	0.49	9.89511	0.101407
22.6426	0.51	0.49	9.89594	0.101325
22.6727	0.51	0.49	9.89657	0.101261
22.7027	0.51	0.49	9.89701	0.101217
22.7327	0.51	0.49	9.8974	0.101177
22.7628	0.51	0.49	9.89775	0.101143
22.7928	0.51	0.49	9.89808	0.101111
22.8228	0.51	0.49	9.89828	0.101091
22.8529	0.51	0.49	9.89848	0.101072
22.8829	0.51	0.49	9.89855	0.101064
22.9129	0.51	0.49	9.89862	0.101057
22.9429	0.51	0.49	9.89865	0.101053
22.973	0.51	0.49	9.89868	0.101049
23.003	0.51	0.49	9.89876	0.101043
23.033	0.51	0.49	9.89884	0.101037
23.0631	0.51	0.49	9.89892	0.101031
23.0931	0.51	0.49	9.89896	0.101028
23.1231	0.51	0.49	9.89899	0.101025
23.1532	0.51	0.49	9.89901	0.101023
23.1832	0.51	0.49	9.89897	0.101023
23.2132	0.51	0.49	9.89894	0.101024
23.2432	0.51	0.49	9.89891	0.101025
23.2733	0.51	0.49	9.89889	0.101025
23.3033	0.51	0.49	9.89887	0.101026
23.3333	0.51	0.49	9.89907	0.101038
23.3634	0.51	0.49	9.89934	0.101053
23.3934	0.51	0.49	9.89961	0.101068
23.4234	0.51	0.49	9.89988	0.101083
23.4535	0.51	0.49	9.89999	0.101088
23.4835	0.51	0.49	9.90005	0.10109
23.5135	0.51	0.49	9.90011	0.101092
23.5435	0.51	0.49	9.90017	0.101094
23.5736	0.51	0.49	9.89988	0.101075
23.6036	0.51	0.49	9.89945	0.101047
23.6336	0.51	0.49	9.89902	0.101018
23.6637	0.51	0.49	9.8986	0.10099
23.6937	0.51	0.49	9.89833	0.100974
23.7237	0.51	0.49	9.89815	0.100964
23.7538	0.51	0.49	9.89796	0.100954
23.7838	0.51	0.49	9.89777	0.100944
23.8138	0.51	0.49	9.89797	0.100961
23.8438	0.51	0.49	9.89838	0.100992
23.8739	0.51	0.49	9.8986	0.101008
23.9039	0.51	0.49	9.89876	0.101018
23.9339	0.51	0.49	9.89875	0.101013
23.964	0.51	0.49	9.89873	0.101008
23.994	0.51	0.49	9.8987	0.101002
24.024	0.51	0.49	9.89877	0.101008
24.0541	0.51	0.49	9.89886	0.101014
24.0841	0.51	0.49	9.8989	0.101018
24.1141	0.51	0.49	9.89893	0.10102
24.1441	0.51	0.49	9.89893	0.101018
24.1742	0.51	0.49	9.89892	0.101017
24.2042	0.51	0.49	9.89892	0.101016
24.2342	0.51	0.49	9.89897	0.101021
24.2643	0.51	0.49	9.89902	0.101026
24.2943	0.51	0.49	9.89906	0.101029
24.3243	0.51	0.49	9.89908	0.101031
24.3544	0.51	0.49	9.89909	0.101032
24.3844	0.51	0.49	9.89905	0.101028
24.4144	0.51	0.49	9.89899	0.101022
24.4444	0.51	0.49	9.89894	0.101017
24.4745	0.51	0.49	9.89891	0.101013
24.5045	0.51	0.49	9.89887	0.10101
24.5345	0.51	0.49	9.89902	0.101025
24.5646	0.51	0.49	9.89933	0.101056
24.5946	0.51	0.49	9.89963	0.101087
24.6246	0.51	0.49	9.89988	0.101111
24.6547	0.51	0.49	9.89996	0.101119
24.6847	0.51	0.49	9.90003	0.101127
24.7147	0.51	0.49	9.90011	0.101134
24.7447	0.51	0.49	9.89965	0.101088
24.7748	0.51	0.49	9.89918	0.101041
24.8048	0.51	0.49	9.89871	0.100993
24.8348	0.51	0.49	9.89841	0.100963
24.8649	0.51	0.49	9.89818	0.10094
24.8949	0.51	0.49	9.89794	0.100917
24.9249	0.51	0.49	9.89799	0.100922
24.955	0.51	0.49	9.89841	0.100964
24.985	0.51	0.49	9.89869	0.100991
25.015	0.51	0.49	9.89889	0.101012
25.045	0.51	0.49	9.89885	0.101008
25.0751	0.51	0.49	9.89879	0.101001
25.1051	0.51	0.49	9.89872	0.100995
25.1351	0.51	0.49	9.89872	0.100995
25.1652	0.51	0.49	9.89883	0.101005
25.1952	0.51	0.49	9.8989	0.101013
25.2252	0.51	0.49	9.89895	0.101018
25.2553	0.51	0.49	9.89895	0.101017
25.2853	0.51	0.49	9.89893	0.101016
25.3153	0.51	0.49	9.89891	0.101014
25.3453	0.51	0.49	9.89892	0.101015
25.3754	0.51	0.49	9.89898	0.101021
25.4054	0.51	0.49	9.89904	0.101027
25.4354	0.51	0.49	9.89906	0.101029
25.4655	0.51	0.49	9.89908	0.101031
25.4955	0.51	0.49	9.89907	0.10103
25.5255	0.51	0.49	9.89901	0.101024
25.5556	0.51	0.49	9.89895	0.101018
25.5856	0.51	0.49	9.89891	0.101014
25.6156	0.51	0.49	9.89888	0.10101
25.6456	0.51	0.49	9.89895	0.101018
25.6757	0.51	0.49	9.89918	0.101041
25.7057	0.51	0.49	9.89941	0.101064
25.7357	0.51	0.49	9.89958	0.101081
25.7658	0.51	0.49	9.89964	0.101087
25.7958	0.51	0.49	9.8997	0.101093
25.8258	0.51	0.49	9.89965	0.101089
25.8559	0.51	0.49	9.89932	0.101056
25.8859	0.51	0.49	9.89899	0.101022
25.9159	0.51	0.49	9.89869	0.100992
25.9459	0.51	0.49	9.89852	0.100975
25.976	0.51	0.49	9.89834	0.100957
26.006	0.51	0.49	9.89822	0.100946
26.036	0.51	0.49	9.89853	0.100977
26.0661	0.51	0.49	9.89881	0.101005
26.0961	0.51	0.49	9.89895	0.101019
26.1261	0.51	0.49	9.89901	0.101026
26.1562	0.51	0.49	9.89891	0.101015
26.1862	0.51	0.49	9.89881	0.101006
26.2162	0.51	0.49	9.89873	0.100997
26.2462	0.51	0.49	9.89874	0.100999
26.2763	0.51	0.49	9.89885	0.10101
26.3063	0.51	0.49	9.89892	0.101018
26.3363	0.51	0.49	9.89897	0.101023
26.3664	0.51	0.49	9.89896	0.101022
26.3964	0.51	0.49	9.89892	0.101018
26.4264	0.51	0.49	9.89889	0.101015
26.4565	0.51	0.49	9.89886	0.101012
26.4865	0.51	0.49	9.89892	0.101019
26.5165	0.51	0.49	9.89899	0.101027
26.5465	0.51	0.49	9.89904	0.101032
26.5766	0.51	0.49	9.89907	0.101035
26.6066	0.51	0.49	9.89909	0.101038
26.6366	0.51	0.49	9.89902	0.101031
26.6667	0.51	0.49	9.89893	0.101024
26.6967	0.51	0.49	9.89886	0.101017
26.7267	0.51	0.49	9.89881	0.101013
26.7568	0.51	0.49	9.89876	0.101008
26.7868	0.51	0.49	9.89898	0.101031
26.8168	0.51	0.49	9.89921	0.101055
26.8468	0.51	0.49	9.89944	0.101079
26.8769	0.51	0.49	9.8995	0.101086
26.9069	0.51	0.49	9.89956	0.101093
26.9369	0.51	0.49	9.89958	0.101096
26.967	0.51	0.49	9.89924	0.101064
26.997	0.51	0.49	9.8989	0.101031
27.027	0.51	0.49	9.89858	0.101002
27.0571	0.51	0.49	9.89839	0.100985
27.0871	0.51	0.49	9.8982	0.100967
27.1171	0.51	0.49	9.89814	0.100963
27.1471	0.51	0.49	9.89843	0.100995
27.1772	0.51	0.49	9.89866	0.10102
27.2072	0.51	0.49	9.89878	0.101035
27.2372	0.51	0.49	9.8988	0.10104
27.2673	0.51	0.49	9.89866	0.101029
27.2973	0.51	0.49	9.89854	0.10102
27.3273	0.51	0.49	9.89842	0.101012
27.3574	0.51	0.49	9.89841	0.101016
27.3874	0.51	0.49	9.8985	0.101029
27.4174	0.51	0.49	9.89855	0.101039
27.4474	0.51	0.49	9.89857	0.101046
27.4775	0.51	0.49	9.89852	0.101047
27.5075	0.51	0.49	9.89844	0.101045
27.5375	0.51	0.49	9.89836	0.101043
27.5676	0.51	0.49	9.89828	0.101042
27.5976	0.51	0.49	9.89829	0.101051
27.6276	0.51	0.49	9.89833	0.101062
27.6577	0.51	0.49	9.89834	0.101072
27.6877	0.51	0.49	9.89831	0.101078
27.7177	0.51	0.49	9.89827	0.101085
27.7477	0.51	0.49	9.89812	0.101082
27.7778	0.51	0.49	9.89795	0.101077
27.8078	0.51	0.49	9.89778	0.101075
27.8378	0.51	0.49	9.89763	0.101074
27.8679	0.51	0.49	9.89747	0.101074
27.8979	0.51	0.49	9.89761	0.101103
27.9279	0.51	0.49	9.89777	0.101134
27.958	0.51	0.49	9.8979	0.101163
27.988	0.51	0.49	9.89784	0.101177
28.018	0.51	0.49	9.89778	0.101192
28.048	0.51	0.49	9.89758	0.101196
28.0781	0.51	0.49	9.89705	0.101172
28.1081	0.51	0.49	9.89652	0.101148
28.1381	0.51	0.49	9.89603	0.101133
28.1682	0.51	0.49	9.89562	0.101126
28.1982	0.51	0.49	9.8952	0.101119
28.2282	0.51	0.49	9.89509	0.101144
28.2583	0.51	0.49	9.89517	0.101188
28.2883	0.51	0.49	9.8951	0.101222
28.3183	0.51	0.49	9.89497	0.101251
28.3483	0.51	0.49	9.89459	0.101262
28.3784	0.51	0.49	9.89414	0.101268
28.4084	0.51	0.49	9.89367	0.101277
28.4384	0.51	0.49	9.8932	0.101288
28.4685	0.51	0.49	9.89289	0.101321
28.4985	0.51	0.49	9.8926	0.101357
28.5285	0.51	0.49	9.89218	0.101389
28.5586	0.51	0.49	9.89176	0.101421
28.5886	0.51	0.49	9.89114	0.101446
28.6186	0.51	0.49	9.89051	0.101471
28.6486	0.51	0.49	9.88983	0.101501
28.6787	0.51	0.49	9.88917	0.101535
28.7087	0.51	0.49	9.8886	0.101585
28.7387	0.51	0.49	9.88803	0.101635
28.7688	0.51	0.49	9.8873	0.101686
28.7988	0.51	0.49	9.88649	0.101736
28.8288	0.51	0.49	9.88557	0.101784
28.8589	0.51	0.49	9.88438	0.101826
28.8889	0.51	0.49	9.88318	0.101869
28.9189	0.51	0.49	9.88187	0.101925
28.9489	0.51	0.49	9.88055	0.101983
28.979	0.51	0.49	9.87943	0.102067
29.009	0.51	0.49	9.87856	0.102181
29.039	0.51	0.49	9.87768	0.102295
29.0691	0.51	0.49	9.87626	0.102402
29.0991	0.51	0.49	9.8747	0.102506
29.1291	0.51	0.49	9.87296	0.102605
29.1592	0.51	0.49	9.87007	0.102672
29.1892	0.51	0.49	9.86719	0.102738
29.2192	0.51	0.49	9.86418	0.10283
29.2492	0.51	0.49	9.86103	0.102948
29.2793	0.51	0.49	9.85789	0.103066
29.3093	0.51	0.49	9.85506	0.103266
29.3393	0.51	0.49	9.85225	0.103484
29.3694	0.51	0.49	9.84863	0.103712
29.3994	0.51	0.49	9.84467	0.103943
29.4294	0.51	0.49	9.83994	0.104181
29.4595	0.51	0.49	9.83459	0.104452
29.4895	0.51	0.49	9.82877	0.104748
29.5195	0.51	0.49	9.82227	0.105127
29.5495	0.51	0.49	9.81547	0.10553
29.5796	0.51	0.49	9.80637	0.106025
29.6096	0.51	0.49	9.79595	0.106568
29.6396	0.51	0.49	9.78251	0.107219
29.6697	0.51	0.49	9.76611	0.108024
29.6997	0.51	0.49	9.7473	0.108956
29.7297	0.51	0.49	9.72416	0.110146
29.7598	0.51	0.49	9.69332	0.111715
29.7898	0.51	0.49	9.64912	0.113918
29.8198	0.51	0.49	9.58391	0.117111
29.8498	0.51	0.49	9.48243	0.122011
29.8799	0.51	0.49	9.29906	0.130594
29.9099	0.51	0.49	8.83145	0.151584
29.9399	0.51	0.49	7.76637	0.197609
29.97	0.51	0.49	5.98329	0.269875
30	0.51	0.49	4.55432	0.327326

## Sheet: Fig. 3d
		x
time	optimal x	light red	medium red	dark red
0	0.25	0.1	0.1	0.1
10	0.25	0.173891	0.180246	0.182221
20	0.25	0.182015	0.182976	0.183344
30	0.25	0.176979	0.170869	0.169235
40	0.25	0.231756	0.235408	0.236442
50	0.25	0.305307	0.317164	0.320695
60	0.25	0.304933	0.310334	0.311975
70	0.25	0.35945	0.37239	0.376759
80	0.25	0.355386	0.361573	0.363864
90	0.25	0.338857	0.336321	0.335553
100	0.25	0.323299	0.312499	0.309719
110	0.25	0.308376	0.290203	0.285308
120	0.25	0.294458	0.269652	0.26291
130	0.25	0.281532	0.250746	0.24237
140	0.25	0.269568	0.233446	0.223668
150	0.25	0.258529	0.218807	0.289918
160	0.25	0.248415	0.283425	0.282613
170	0.25	0.239355	0.278217	0.348144
180	0.25	0.292757	0.340964	0.336308
190	0.25	0.292307	0.33128	0.310288
200	0.25	0.281046	0.308396	0.286633
210	0.25	0.269892	0.286801	0.264116
220	0.25	0.259077	0.266588	0.243509
230	0.25	0.249042	0.247965	0.224735
240	0.25	0.240007	0.230952	0.291822
250	0.25	0.293955	0.29432	0.283374
260	0.25	0.292734	0.287276	0.349887
270	0.25	0.281349	0.350508	0.336904
280	0.25	0.270144	0.339192	0.310823
290	0.25	0.25928	0.315686	0.287122
300	0.25	0.249221	0.2935	0.264563
310	0.25	0.240165	0.272729	0.243898
320	0.25	0.294346	0.253603	0.225097
330	0.25	0.292327	0.236078	0.293038
340	0.25	0.281041	0.220514	0.283483
350	0.25	0.269846	0.287078	0.351126
360	0.25	0.258989	0.279512	0.336935
370	0.25	0.248927	0.344315	0.310869
380	0.25	0.239872	0.332291	0.287161
390	0.25	0.294872	0.309309	0.26456
400	0.5	0.293621	0.287634	0.243877
410	0.75	0.281553	0.355372	0.315064
420	0.75	0.340341	0.342292	0.303016
430	0.75	0.334797	0.319269	0.279585
440	0.75	0.319897	0.385855	0.348583
450	0.75	0.378036	0.466818	0.432458
460	0.75	0.449901	0.548356	0.517131
470	0.75	0.522036	0.629743	0.601763
480	0.75	0.593733	0.710772	0.686151
490	0.75	0.664734	0.791198	0.770164
500	0.75	0.734813	0.870146	0.853422
510	0.75	0.80362	0.821127	0.803212
520	0.75	0.868406	0.76096	0.741704
530	0.75	0.82825	0.704411	0.683589
540	0.75	0.779179	0.762574	0.748825
550	0.75	0.732083	0.838854	0.829596
560	0.75	0.689282	0.791722	0.780501
570	0.75	0.742497	0.73371	0.720265
580	0.75	0.808125	0.680044	0.664647
590	0.75	0.772787	0.743278	0.7314
600	0.75	0.727799	0.820871	0.812812
610	0.75	0.687703	0.774733	0.765036
620	0.75	0.741876	0.718214	0.70638
630	0.75	0.807412	0.667851	0.76924
640	0.75	0.771282	0.732526	0.725286
650	0.75	0.726542	0.810313	0.790637
660	0.75	0.687296	0.764588	0.74344
670	0.75	0.742084	0.708985	0.806493
680	0.75	0.807698	0.771215	0.757655
690	0.75	0.77114	0.732109	0.699893
700	0.75	0.726306	0.79243	0.766152
710	0.75	0.686804	0.747487	0.721485
720	0.75	0.742288	0.694109	0.788229
730	0.75	0.807878	0.758896	0.740228
740	0.75	0.770397	0.835223	0.805203
750	0.75	0.725715	0.785468	0.755208
760	0.75	0.686677	0.728027	0.697648
770	0.75	0.742754	0.675118	0.76556
780	0.75	0.808381	0.74134	0.720989
790	0.75	0.770422	0.819073	0.788693
800	0.75	0.72564	0.770451	0.739689
810	0.75	0.686257	0.7143	0.806695
820	0.75	0.743127	0.774323	0.755494
830	0.75	0.80864	0.73127	0.697967
840	0.75	0.769781	0.793212	0.767148
850	0.75	0.725126	0.746074	0.721905
860	0.75	0.686118	0.692765	0.790679
870	0.75	0.743523	0.759678	0.740382
880	0.75	0.809177	0.836168	0.807849
890	0.75	0.769873	0.784467	0.755712
900	0.75	0.725134	0.727037	0.698306
910	0.75	0.685763	0.674104	0.76782
920	0.75	0.743729	0.742384	0.720061
930	0.75	0.809302	0.819983	0.78997
940	0.75	0.76927	0.769105	0.738718
950	0.75	0.724677	0.713113	0.806709
960	0.75	0.685652	0.776989	0.753506
970	0.75	0.744332	0.731375	0.696219
980	0.75	0.809974	0.795437	0.767218
990	0.75	0.769316	0.746227	0.718868
1000	0.75	0.724609	0.692845	0.789863

## Sheet: Fig. 4
		x
time	optimal x	red	green	purple	orange
0	0.25	0.1	0.1	0.1	0.1
10	0.25	0.193448	0.19797	0.195387	0.198876
20	0.25	0.194741	0.205636	0.197661	0.204171
30	0.25	0.18698	0.202878	0.189888	0.19865
40	0.25	0.274637	0.203649	0.280045	0.289499
50	0.25	0.373192	0.295117	0.381354	0.289774
60	0.25	0.35891	0.296333	0.366959	0.378734
70	0.25	0.337032	0.384738	0.343392	0.367668
80	0.25	0.316671	0.375561	0.322132	0.346743
90	0.25	0.297208	0.357069	0.301934	0.328484
100	0.25	0.279617	0.340489	0.283747	0.310478
110	0.25	0.264106	0.324497	0.26764	0.294226
120	0.25	0.250747	0.30999	0.253602	0.27981
130	0.25	0.239661	0.29705	0.2416	0.267103
140	0.25	0.231669	0.28566	0.231944	0.256079
150	0.25	0.318701	0.275719	0.321354	0.246573
160	0.25	0.310523	0.267141	0.31345	0.238775
170	0.25	0.296163	0.259832	0.297146	0.232987
180	0.25	0.280607	0.25374	0.281106	0.323599
190	0.25	0.265718	0.248803	0.265829	0.318332
200	0.25	0.252505	0.245088	0.252288	0.303179
210	0.25	0.241336	0.24273	0.240657	0.290299
220	0.25	0.232944	0.242709	0.231406	0.276758
230	0.25	0.319829	0.33249	0.320724	0.264664
240	0.25	0.311518	0.32862	0.31289	0.25408
250	0.25	0.296954	0.315402	0.296666	0.244988
260	0.25	0.281292	0.303662	0.280717	0.237499
270	0.25	0.266306	0.292036	0.265504	0.232648
280	0.25	0.252999	0.281525	0.252015	0.323301
290	0.25	0.24173	0.272256	0.240433	0.318058
300	0.5	0.328299	0.264074	0.329537	0.406295
310	0.75	0.319109	0.351416	0.320831	0.50565
320	0.75	0.300301	0.346011	0.301085	0.4839
330	0.75	0.383896	0.330621	0.387357	0.450996
340	0.75	0.481103	0.417147	0.487154	0.53474
350	0.75	0.577117	0.515809	0.585508	0.632984
360	0.75	0.672254	0.61259	0.682781	0.729759
370	0.75	0.766471	0.707652	0.778971	0.824946
380	0.75	0.859387	0.800918	0.873755	0.917453
390	0.75	0.806299	0.891843	0.817683	0.858377
400	0.75	0.741722	0.837751	0.750027	0.788236
410	0.75	0.682381	0.772682	0.688092	0.723657
420	0.75	0.757353	0.712998	0.764744	0.666178
430	0.75	0.848937	0.660556	0.858542	0.743648
440	0.75	0.796337	0.736869	0.803673	0.83761
450	0.75	0.73259	0.82867	0.737309	0.786678
460	0.75	0.674688	0.78138	0.677008	0.724152
470	0.75	0.75015	0.722325	0.754496	0.667282
480	0.75	0.841988	0.669516	0.848676	0.744845
490	0.75	0.790316	0.745348	0.794999	0.838715
500	0.75	0.72725	0.836817	0.729602	0.787631
510	0.75	0.670247	0.788497	0.67035	0.725018
520	0.75	0.745911	0.728646	0.748134	0.668021
530	0.75	0.837895	0.674696	0.842517	0.745696
540	0.75	0.786693	0.750289	0.789509	0.839534
550	0.75	0.724034	0.841562	0.724725	0.788346
560	0.75	0.667647	0.792688	0.666208	0.725647
570	0.75	0.743259	0.732352	0.743992	0.668613
580	0.75	0.835328	0.677826	0.838493	0.746262
590	0.75	0.784431	0.753262	0.785932	0.840078
600	0.75	0.722026	0.84441	0.721548	0.788829
610	0.75	0.666058	0.79506	0.663526	0.726143
620	0.75	0.74173	0.73445	0.741407	0.669038
630	0.75	0.833846	0.679613	0.835979	0.746665
640	0.75	0.783128	0.754954	0.783705	0.840465
650	0.75	0.720864	0.84603	0.719552	0.789319
660	0.75	0.66517	0.796498	0.661885	0.726581
670	0.75	0.740877	0.735727	0.739823	0.669416
680	0.75	0.833019	0.680705	0.834438	0.747026
690	0.75	0.782238	0.75614	0.782187	0.840787
700	0.75	0.72007	0.847163	0.7182	0.789606
710	0.75	0.664574	0.797496	0.660787	0.72683
720	0.75	0.740302	0.736602	0.738762	0.669629
730	0.75	0.832462	0.681467	0.833408	0.747081
740	0.75	0.781751	0.756858	0.781282	0.840837
750	0.75	0.719635	0.847847	0.717396	0.78965
760	0.75	0.664254	0.798099	0.660143	0.726873
770	0.75	0.740156	0.737157	0.738303	0.669616
780	0.75	0.832322	0.681931	0.832963	0.747067
790	0.75	0.78163	0.757297	0.780888	0.840825
800	0.75	0.719531	0.848266	0.717048	0.78964
810	0.75	0.664196	0.798642	0.659907	0.726802
820	0.75	0.740101	0.737643	0.738074	0.669561
830	0.75	0.832268	0.682347	0.832737	0.747162
840	0.75	0.781583	0.757688	0.78069	0.840916
850	0.75	0.719493	0.848635	0.716889	0.789568
860	0.75	0.664169	0.798965	0.659783	0.726732
870	0.75	0.739912	0.737918	0.737793	0.669542
880	0.75	0.832084	0.682588	0.832462	0.747145
890	0.75	0.781418	0.757913	0.780449	0.840901
900	0.75	0.71935	0.848847	0.716673	0.789556
910	0.75	0.664067	0.799161	0.659612	0.726719
920	0.75	0.739814	0.738096	0.737627	0.669528
930	0.75	0.831989	0.682748	0.832303	0.746984
940	0.75	0.781339	0.758065	0.780308	0.840745
950	0.75	0.71928	0.848991	0.71655	0.789414
960	0.75	0.664017	0.79929	0.659515	0.726596
970	0.75	0.739766	0.738181	0.737533	0.669419
980	0.75	0.831942	0.682821	0.832212	0.746881
990	0.75	0.781297	0.758136	0.78023	0.840646
1000	0.75	0.719241	0.849059	0.716472	0.789322

## Sheet: Fig. 5a
		panel 1 (leftmost)				panel 2				panel 3				panel 4 (rightmost)
time	optimal x	light red	dark red	light green	dark green	light red	dark red	light green	dark green	light red	dark red	light green	dark green	light red	dark red	light green	dark green
0	0.25	0	0.1	0	0.1	0	0.1	0	0.1	0	0.1	0	0.1	0	0.1	0	0.1
10.101	0.25	0.0689669	0.140042	0.0692227	0.140115	0.0680012	0.14203	0.068149	0.142089	0.0669947	0.143356	0.0671851	0.143405	0.0645712	0.144306	0.0650858	0.144495
20.202	0.25	0.107542	0.188978	0.107798	0.189051	0.100069	0.183726	0.100705	0.169115	0.101198	0.186426	0.101867	0.155099	0.101015	0.188424	0.0784366	0.163445
30.303	0.25	0.161618	0.229653	0.161986	0.181561	0.162042	0.233711	0.162677	0.16087	0.155118	0.229463	0.155945	0.161465	0.154206	0.232489	0.1085	0.207778
40.404	0.25	0.169555	0.277589	0.169923	0.173063	0.167973	0.275328	0.168659	0.193023	0.170413	0.277416	0.17124	0.209417	0.169747	0.249079	0.124253	0.252121
50.5051	0.25	0.204431	0.266359	0.204795	0.214937	0.203673	0.311684	0.204471	0.234976	0.209873	0.265256	0.210842	0.25474	0.208829	0.265094	0.139157	0.26834
60.6061	0.25	0.282059	0.254145	0.282423	0.261873	0.281098	0.296488	0.281897	0.284961	0.277782	0.254223	0.279087	0.297979	0.274529	0.253862	0.205361	0.284066
70.7071	0.25	0.314047	0.243738	0.369548	0.30485	0.362043	0.284536	0.330285	0.294238	0.339726	0.259549	0.340934	0.323652	0.294067	0.270092	0.28126	0.271734
80.8081	0.25	0.294007	0.232795	0.409998	0.350786	0.403083	0.271758	0.31014	0.281025	0.319617	0.305502	0.320772	0.309116	0.277654	0.258489	0.293215	0.259925
90.9091	0.25	0.304325	0.276269	0.41504	0.335727	0.405409	0.259757	0.316646	0.268527	0.323537	0.291538	0.324613	0.294931	0.282302	0.249437	0.323083	0.248663
101.01	0.25	0.318385	0.321207	0.424234	0.320975	0.413675	0.249334	0.328473	0.257567	0.332498	0.27939	0.33349	0.282526	0.290058	0.263322	0.329	0.265079
111.111	0.25	0.309318	0.307333	0.410472	0.307022	0.397593	0.237177	0.316545	0.245009	0.322429	0.267724	0.32337	0.270621	0.281232	0.252049	0.318468	0.281112
121.212	0.25	0.286654	0.294122	0.383458	0.293825	0.3733	0.273218	0.295447	0.235099	0.300915	0.256211	0.301815	0.258984	0.263009	0.268283	0.298444	0.268967
131.313	0.25	0.252851	0.281224	0.345203	0.280708	0.339009	0.304397	0.264211	0.235614	0.269361	0.244083	0.270123	0.246599	0.241241	0.256764	0.270849	0.257284
141.414	0.25	0.254412	0.269404	0.342882	0.268911	0.333342	0.289555	0.262191	0.285598	0.268032	0.274556	0.268649	0.236295	0.288663	0.250927	0.273159	0.246164
151.515	0.25	0.236132	0.257295	0.320584	0.256669	0.313669	0.277896	0.245269	0.289827	0.272174	0.295527	0.251765	0.247382	0.271678	0.261685	0.278622	0.262651
161.616	0.25	0.202332	0.246728	0.283315	0.246128	0.279234	0.266488	0.213646	0.27793	0.293607	0.283193	0.222843	0.288985	0.276284	0.250492	0.249912	0.278655
171.717	0.25	0.236551	0.294043	0.257729	0.234695	0.254642	0.253683	0.251725	0.264469	0.269055	0.269385	0.262161	0.274895	0.276622	0.266742	0.264233	0.266636
181.818	0.25	0.239561	0.334982	0.210004	0.225281	0.235831	0.243654	0.259378	0.253696	0.227464	0.258163	0.27414	0.263353	0.238754	0.255293	0.246655	0.255057
191.919	0.25	0.254265	0.319234	0.224866	0.27403	0.255537	0.231774	0.279084	0.241327	0.213823	0.247426	0.265643	0.252263	0.239742	0.252605	0.239756	0.244076
202.02	0.25	0.320597	0.306746	0.291197	0.313974	0.268161	0.272853	0.290705	0.231701	0.274643	0.240623	0.275345	0.245386	0.266156	0.260234	0.274815	0.260544
212.121	0.25	0.315827	0.292078	0.287677	0.298696	0.266763	0.298885	0.288433	0.237151	0.269851	0.290608	0.270519	0.295371	0.2625	0.249131	0.270788	0.276575
222.222	0.25	0.327798	0.280925	0.300624	0.287154	0.275003	0.284312	0.295616	0.287136	0.27803	0.285864	0.278628	0.290331	0.268441	0.265358	0.276375	0.264676
232.323	0.25	0.329794	0.267229	0.303945	0.273153	0.279941	0.272858	0.299717	0.286267	0.281237	0.273955	0.281795	0.27814	0.270012	0.253969	0.277654	0.253185
242.424	0.25	0.320609	0.257034	0.295767	0.262539	0.271809	0.261879	0.290777	0.274631	0.272391	0.262527	0.272911	0.266422	0.261279	0.254478	0.268502	0.253676
252.525	0.25	0.326729	0.244502	0.303098	0.249738	0.278011	0.249111	0.296055	0.261241	0.27687	0.249728	0.277365	0.253432	0.265843	0.258979	0.272664	0.270353
262.626	0.25	0.317112	0.238013	0.294363	0.240185	0.269398	0.269182	0.286713	0.250582	0.267747	0.287433	0.268173	0.242782	0.256824	0.247945	0.263299	0.27366
272.727	0.25	0.301114	0.287997	0.279474	0.228475	0.256715	0.315529	0.273246	0.239233	0.256158	0.300465	0.25657	0.261159	0.272622	0.264127	0.251977	0.26178
282.828	0.25	0.281219	0.322882	0.260363	0.224285	0.23812	0.301681	0.254021	0.284537	0.246986	0.28796	0.23905	0.294979	0.255368	0.252804	0.249243	0.250422
292.929	0.25	0.256238	0.307139	0.236399	0.27427	0.238012	0.28952	0.233689	0.305084	0.287525	0.27392	0.218193	0.280597	0.250991	0.256478	0.270707	0.25419
303.03	0.25	0.261277	0.295422	0.247561	0.307732	0.301328	0.275405	0.235375	0.290209	0.290041	0.262498	0.270926	0.268814	0.263309	0.257846	0.269761	0.270946
313.131	0.25	0.260015	0.281018	0.308354	0.292729	0.305319	0.264314	0.280856	0.278412	0.287269	0.25158	0.290867	0.257507	0.287036	0.246856	0.266512	0.27116
323.232	0.25	0.241501	0.270262	0.332003	0.28139	0.285255	0.253684	0.304866	0.267047	0.268303	0.25211	0.271735	0.246685	0.268992	0.263017	0.249269	0.259396
333.333	0.25	0.205488	0.257085	0.291577	0.267671	0.249668	0.241315	0.268322	0.254027	0.235436	0.302062	0.238701	0.234665	0.240582	0.251738	0.238322	0.248144
343.434	0.25	0.204373	0.247758	0.279449	0.257297	0.273981	0.266511	0.256543	0.243672	0.27775	0.289431	0.227856	0.277852	0.256383	0.258569	0.264281	0.255154
353.535	0.25	0.277847	0.235679	0.28821	0.244753	0.337349	0.308859	0.266145	0.233568	0.304656	0.27737	0.270269	0.285946	0.261638	0.256816	0.269137	0.271962
363.636	0.25	0.318239	0.235764	0.287804	0.24482	0.330892	0.294124	0.263107	0.282925	0.300636	0.265809	0.307663	0.273939	0.277107	0.245909	0.265436	0.269088
373.737	0.25	0.303864	0.285749	0.274913	0.294805	0.318568	0.282279	0.2534	0.298392	0.287483	0.253363	0.294181	0.261113	0.27461	0.262065	0.255193	0.257409
383.838	0.25	0.261347	0.314118	0.243805	0.322903	0.275737	0.268517	0.213746	0.283843	0.249985	0.242339	0.256392	0.249606	0.261311	0.250823	0.249196	0.246244
393.939	0.25	0.194876	0.298802	0.23858	0.307159	0.216482	0.257682	0.205254	0.272284	0.23053	0.267922	0.201835	0.239142	0.239491	0.260916	0.247346	0.256499
404.04	0.75	0.204357	0.299728	0.272132	0.308064	0.22683	0.261853	0.237928	0.27624	0.278144	0.294204	0.213697	0.245339	0.26107	0.277761	0.268758	0.25183
414.141	0.75	0.247159	0.349713	0.252412	0.358049	0.27039	0.311838	0.220557	0.326225	0.318246	0.28099	0.253799	0.291292	0.300143	0.32227	0.280695	0.267993
424.242	0.75	0.282166	0.389278	0.251425	0.382958	0.307974	0.353388	0.208086	0.324625	0.361355	0.327886	0.238564	0.27788	0.341215	0.366807	0.271064	0.279512
434.343	0.75	0.299955	0.439263	0.269214	0.364287	0.320609	0.39495	0.175699	0.315818	0.377881	0.37089	0.240693	0.305786	0.362662	0.411288	0.287935	0.324248
444.444	0.75	0.384291	0.478717	0.353701	0.366032	0.410719	0.444935	0.265809	0.365803	0.457133	0.413901	0.320401	0.349045	0.438689	0.455816	0.364189	0.369075
454.545	0.75	0.43922	0.528702	0.408631	0.416016	0.456707	0.486557	0.312029	0.40773	0.505137	0.457855	0.368405	0.392999	0.486198	0.500312	0.412217	0.413882
464.646	0.75	0.462158	0.568128	0.43162	0.455849	0.48863	0.533303	0.343952	0.454477	0.540404	0.506823	0.403931	0.442233	0.518573	0.544772	0.444982	0.458664
474.747	0.75	0.515361	0.618113	0.484823	0.505833	0.536306	0.578148	0.391842	0.499652	0.585857	0.549752	0.449598	0.485436	0.564952	0.58927	0.491792	0.50349
484.848	0.75	0.577761	0.657607	0.547804	0.545768	0.598509	0.619653	0.454281	0.541503	0.647721	0.592742	0.511672	0.528699	0.625153	0.633699	0.552689	0.548261
494.949	0.75	0.642694	0.707592	0.612737	0.595752	0.661864	0.669638	0.517636	0.591488	0.701565	0.635711	0.56703	0.571954	0.679809	0.678132	0.607784	0.593047
505.051	0.75	0.679605	0.746968	0.649844	0.635668	0.700907	0.711112	0.556996	0.633326	0.665073	0.685696	0.614866	0.621938	0.721956	0.722295	0.650184	0.637583
515.152	0.75	0.711001	0.796952	0.68124	0.685653	0.714123	0.752518	0.582161	0.675224	0.679401	0.728592	0.642718	0.665115	0.752259	0.766119	0.680943	0.681815
525.253	0.75	0.744913	0.808399	0.715424	0.725432	0.674363	0.802503	0.627318	0.725209	0.717849	0.771314	0.681345	0.708274	0.754132	0.771364	0.721048	0.72607
535.354	0.75	0.810857	0.768984	0.781367	0.775417	0.707702	0.793585	0.683423	0.767061	0.768669	0.8089	0.737473	0.75145	0.771055	0.738453	0.776174	0.770243
545.455	0.75	0.858158	0.767809	0.828945	0.785316	0.784708	0.760376	0.760429	0.809808	0.761796	0.769461	0.81872	0.801435	0.765149	0.743852	0.808325	0.774931
555.556	0.75	0.823395	0.817794	0.795606	0.747026	0.753792	0.724415	0.816079	0.771136	0.735812	0.737373	0.800461	0.777936	0.737962	0.749165	0.778903	0.741585
565.657	0.75	0.820299	0.825205	0.793461	0.718127	0.782795	0.695175	0.847504	0.739688	0.764387	0.742197	0.790224	0.745176	0.763842	0.754056	0.765849	0.748008
575.758	0.75	0.744915	0.784971	0.719386	0.683113	0.800476	0.661281	0.77453	0.703624	0.77751	0.776358	0.72794	0.722569	0.744305	0.759248	0.709293	0.752065
585.859	0.75	0.78745	0.754761	0.730895	0.687826	0.804912	0.700878	0.777845	0.743432	0.859943	0.738506	0.7244	0.772554	0.775953	0.764316	0.779354	0.757489
595.96	0.75	0.869698	0.717962	0.726945	0.737811	0.8011	0.74235	0.774685	0.765265	0.856814	0.774475	0.719997	0.746781	0.765372	0.769246	0.806571	0.762566
606.061	0.75	0.860641	0.723086	0.719792	0.777464	0.75121	0.792335	0.726083	0.727954	0.852277	0.776496	0.718738	0.755013	0.728128	0.740211	0.801851	0.733858
616.162	0.75	0.883835	0.773071	0.837038	0.827449	0.779458	0.776773	0.755193	0.753111	0.936616	0.755793	0.803907	0.785334	0.77629	0.746165	0.813808	0.772962
626.263	0.75	0.875829	0.776093	0.864675	0.828984	0.771326	0.749774	0.74809	0.789562	0.912086	0.805777	0.785847	0.747044	0.761445	0.751957	0.797159	0.739478
636.364	0.75	0.810086	0.738254	0.799476	0.788566	0.713111	0.799759	0.691008	0.751066	0.855011	0.775448	0.734032	0.715648	0.750039	0.750946	0.74643	0.751956
646.465	0.75	0.787683	0.746526	0.739821	0.757835	0.697983	0.798699	0.676529	0.720512	0.79612	0.743076	0.722221	0.728027	0.742097	0.75614	0.738722	0.749914
656.566	0.75	0.810681	0.796511	0.677019	0.720886	0.721004	0.761917	0.69955	0.687331	0.740937	0.727182	0.743131	0.771094	0.729199	0.761184	0.755542	0.755251
666.667	0.75	0.79374	0.795412	0.672464	0.731521	0.751194	0.72912	0.729904	0.731987	0.692006	0.777134	0.780216	0.821046	0.724592	0.765936	0.721148	0.760295
676.768	0.75	0.739198	0.756631	0.705971	0.781506	0.777478	0.725203	0.756663	0.773662	0.721214	0.744575	0.734587	0.786382	0.756778	0.743127	0.753651	0.737741
686.869	0.75	0.75903	0.767826	0.753821	0.778813	0.834887	0.775188	0.814073	0.823647	0.770738	0.759696	0.75661	0.753195	0.757496	0.749123	0.754485	0.770644
696.97	0.75	0.810059	0.817811	0.80485	0.740841	0.811942	0.753244	0.791736	0.79967	0.795041	0.783071	0.800286	0.721824	0.774733	0.754819	0.734786	0.737272
707.071	0.75	0.801195	0.812724	0.795947	0.712441	0.77545	0.734218	0.755874	0.76696	0.754636	0.746407	0.844645	0.688027	0.764492	0.747715	0.763122	0.755828
717.172	0.75	0.739567	0.773099	0.734575	0.677705	0.717459	0.784203	0.698838	0.729566	0.703386	0.791151	0.789068	0.733162	0.753012	0.75294	0.727927	0.747625
727.273	0.75	0.761857	0.743429	0.713741	0.694189	0.74131	0.776566	0.723284	0.747096	0.728405	0.782169	0.761978	0.776301	0.763323	0.757973	0.777124	0.752852
737.374	0.75	0.841089	0.707182	0.707647	0.744174	0.810629	0.743771	0.792602	0.790242	0.772505	0.749534	0.753555	0.795752	0.766205	0.762844	0.787191	0.757844
747.475	0.75	0.858481	0.724531	0.751996	0.783928	0.796034	0.791931	0.778832	0.752784	0.759521	0.71587	0.741423	0.760013	0.774559	0.746203	0.772147	0.741391
757.576	0.75	0.847795	0.774516	0.833629	0.833913	0.791772	0.798923	0.775203	0.722246	0.750457	0.762703	0.733081	0.725081	0.763586	0.752222	0.761071	0.768076
767.677	0.75	0.855827	0.765302	0.863085	0.822685	0.789268	0.75997	0.773508	0.687032	0.805705	0.751127	0.788762	0.747602	0.759706	0.758028	0.75711	0.734777
777.778	0.75	0.856574	0.727988	0.863478	0.782574	0.795256	0.729289	0.780152	0.726141	0.856405	0.745255	0.83953	0.764034	0.757727	0.744849	0.792134	0.759386
787.879	0.75	0.838952	0.748368	0.845015	0.752152	0.776278	0.717917	0.761728	0.767901	0.831767	0.789209	0.815618	0.731179	0.75543	0.750013	0.768534	0.745071
797.98	0.75	0.77937	0.798352	0.785137	0.71548	0.721723	0.767902	0.707883	0.817886	0.776833	0.75155	0.761408	0.780241	0.764604	0.755073	0.742423	0.750349
808.081	0.75	0.737528	0.784863	0.742682	0.738147	0.735045	0.753837	0.721637	0.801941	0.734653	0.77689	0.71967	0.764447	0.744694	0.760007	0.756494	0.755303
818.182	0.75	0.703566	0.746596	0.708469	0.788132	0.774396	0.727222	0.76518	0.76914	0.734401	0.789445	0.719929	0.732325	0.767633	0.749548	0.747482	0.744994
828.283	0.75	0.738434	0.770229	0.691358	0.772948	0.745654	0.777207	0.824823	0.731639	0.784517	0.756478	0.771587	0.70343	0.741972	0.755574	0.737867	0.765494
838.384	0.75	0.813874	0.820214	0.682645	0.735262	0.777934	0.777393	0.846096	0.741682	0.766675	0.719595	0.842356	0.753415	0.764762	0.761388	0.760889	0.732304
848.485	0.75	0.831261	0.802609	0.744139	0.707077	0.857297	0.741296	0.837981	0.789227	0.763083	0.748734	0.849449	0.796424	0.756793	0.742121	0.790306	0.763025
858.586	0.75	0.808796	0.763477	0.812532	0.672603	0.836744	0.785096	0.898159	0.755197	0.7461	0.758301	0.828559	0.804828	0.762804	0.747305	0.769088	0.742621
868.687	0.75	0.775551	0.734186	0.791345	0.700814	0.801039	0.799981	0.909109	0.724529	0.718156	0.73151	0.792185	0.770863	0.76705	0.752322	0.734733	0.747844
878.788	0.75	0.709201	0.69839	0.724226	0.750799	0.736459	0.760977	0.83926	0.689204	0.743697	0.781495	0.730261	0.733279	0.75207	0.757123	0.74652	0.752755
888.889	0.75	0.710286	0.727689	0.725297	0.790556	0.742236	0.730342	0.780668	0.720891	0.763355	0.758991	0.739713	0.702909	0.738587	0.752807	0.742422	0.748603
898.99	0.75	0.750174	0.777674	0.765184	0.840541	0.763651	0.711371	0.739864	0.762574	0.761071	0.763321	0.774427	0.70885	0.746209	0.758815	0.769669	0.762949
909.091	0.75	0.757874	0.756244	0.773218	0.816591	0.69886	0.761356	0.676233	0.812559	0.711924	0.797346	0.78291	0.751989	0.729478	0.764597	0.7233	0.729883
919.192	0.75	0.77641	0.719372	0.791755	0.776777	0.688057	0.754988	0.665911	0.80451	0.736231	0.758471	0.719364	0.801974	0.743469	0.739247	0.737563	0.766612
929.293	0.75	0.736468	0.751953	0.751208	0.746507	0.716472	0.722816	0.694326	0.770228	0.765096	0.726823	0.741429	0.775029	0.737904	0.744411	0.769652	0.74011
939.394	0.75	0.702036	0.801938	0.716057	0.71011	0.765124	0.770607	0.743279	0.734043	0.768392	0.735379	0.785258	0.742347	0.750184	0.749423	0.780897	0.74531
949.495	0.75	0.696628	0.776182	0.710732	0.744669	0.738474	0.778666	0.749276	0.736488	0.71606	0.766114	0.783501	0.723216	0.76066	0.75421	0.720084	0.750214
959.596	0.75	0.737922	0.738338	0.752026	0.794653	0.694834	0.740701	0.791487	0.786473	0.758948	0.728761	0.738332	0.773201	0.760261	0.756015	0.71975	0.752163
969.697	0.75	0.765563	0.774145	0.779777	0.767178	0.722243	0.778697	0.752725	0.757706	0.7216	0.768159	0.698444	0.744057	0.758251	0.762016	0.752209	0.760338
979.798	0.75	0.859433	0.82413	0.873647	0.729773	0.784763	0.801594	0.760794	0.727034	0.769403	0.766796	0.704265	0.755886	0.759105	0.767836	0.790145	0.727402
989.899	0.75	0.877346	0.793969	0.890753	0.701902	0.790734	0.762511	0.767933	0.691586	0.836953	0.750024	0.730524	0.782704	0.76201	0.736379	0.829096	0.770203
1000	0.75	0.845089	0.755295	0.857842	0.667714	0.76797	0.731697	0.746135	0.715925	0.804727	0.799975	0.788669	0.744567	0.774363	0.741539	0.801591	0.737585

## Sheet: Fig. 5b
		x
time	optimal x	dark red	light red	dark green	light green
0	0.25	0.2	0.2	0.2	0.2
1	0.25	0.204926	0.204926	0.204926	0.204926
2	0.25	0.214823	0.214823	0.214823	0.214823
3	0.25	0.22472	0.22472	0.22472	0.22472
4	0.25	0.234617	0.234617	0.234617	0.234617
5	0.25	0.24449	0.24449	0.244489	0.244489
6	0.25	0.249192	0.249123	0.249234	0.249246
7	0.25	0.259089	0.25902	0.259131	0.259143
8	0.25	0.268986	0.268917	0.269028	0.26904
9	0.25	0.278883	0.278814	0.278925	0.278937
10	0.25	0.288754	0.288687	0.288797	0.288809
11	0.25	0.287561	0.287499	0.287592	0.287594
12	0.25	0.284729	0.284667	0.284759	0.284762
13	0.25	0.281925	0.281864	0.281955	0.281957
14	0.25	0.279149	0.279088	0.279178	0.27918
15	0.25	0.276407	0.276347	0.276436	0.276438
16	0.25	0.275274	0.280943	0.27538	0.275398
17	0.25	0.272563	0.29084	0.272668	0.272686
18	0.25	0.269879	0.300737	0.269983	0.27
19	0.25	0.267221	0.310634	0.267324	0.267341
20	0.25	0.264596	0.320506	0.264698	0.264715
21	0.25	0.269141	0.319118	0.263691	0.263728
22	0.25	0.279038	0.315975	0.261094	0.261131
23	0.25	0.288935	0.312863	0.258523	0.258559
24	0.25	0.298832	0.309782	0.255977	0.256013
25	0.25	0.308705	0.306739	0.253463	0.253498
26	0.25	0.307413	0.305449	0.252508	0.252573
27	0.25	0.304385	0.302441	0.250022	0.250085
28	0.25	0.301388	0.299463	0.247559	0.247622
29	0.25	0.29842	0.296514	0.245121	0.245184
30	0.25	0.295488	0.293601	0.242714	0.242775
31	0.25	0.294277	0.292357	0.241777	0.241879
32	0.25	0.291378	0.289478	0.239396	0.239497
33	0.25	0.288509	0.286627	0.237039	0.237139
34	0.25	0.285668	0.283805	0.234704	0.234803
35	0.25	0.282861	0.281017	0.232398	0.232497
36	0.25	0.281725	0.285529	0.23148	0.231648
37	0.25	0.278951	0.295426	0.2292	0.229367
38	0.25	0.276203	0.305323	0.226943	0.227108
39	0.25	0.273483	0.31522	0.224708	0.224871
40	0.25	0.270797	0.325093	0.222501	0.222662
41	0.25	0.269662	0.32367	0.227035	0.221827
42	0.25	0.267006	0.320483	0.236932	0.219642
43	0.25	0.264377	0.317326	0.246829	0.217479
44	0.25	0.261773	0.314201	0.256726	0.215337
45	0.25	0.259201	0.311115	0.266598	0.213222
46	0.25	0.263746	0.309803	0.265436	0.212403
47	0.25	0.273643	0.306752	0.262822	0.210311
48	0.25	0.28354	0.303732	0.260234	0.20824
49	0.25	0.293437	0.30074	0.257671	0.206189
50	0.25	0.303309	0.297786	0.255141	0.204164
51	0.25	0.302036	0.296527	0.254171	0.203335
52	0.25	0.299062	0.293606	0.251668	0.201332
53	0.25	0.296117	0.290715	0.249189	0.19935
54	0.25	0.2932	0.287852	0.246735	0.197386
55	0.25	0.29032	0.285024	0.244312	0.195448
56	0.25	0.289151	0.289454	0.243383	0.199856
57	0.25	0.286303	0.299351	0.240986	0.209753
58	0.25	0.283484	0.309248	0.238613	0.21965
59	0.25	0.280692	0.319145	0.236263	0.229547
60	0.25	0.277934	0.329017	0.233942	0.239419
61	0.25	0.276797	0.327566	0.233012	0.244189
62	0.25	0.274071	0.324341	0.230717	0.254086
63	0.25	0.271371	0.321146	0.228445	0.263983
64	0.25	0.268699	0.317984	0.226195	0.273881
65	0.25	0.266059	0.31486	0.223973	0.283752
66	0.25	0.270523	0.313532	0.228425	0.282568
67	0.25	0.28042	0.310444	0.238322	0.279785
68	0.25	0.290317	0.307386	0.248219	0.277029
69	0.25	0.300214	0.304359	0.258116	0.274301
70	0.25	0.310086	0.301369	0.267989	0.271607
71	0.25	0.308769	0.300092	0.266817	0.270592
72	0.25	0.305729	0.297137	0.264189	0.267927
73	0.25	0.302718	0.29421	0.261587	0.265289
74	0.25	0.299737	0.291313	0.259011	0.262676
75	0.25	0.296792	0.288451	0.256467	0.260096
76	0.25	0.295586	0.287247	0.255507	0.259143
77	0.25	0.292675	0.284418	0.25299	0.256591
78	0.25	0.289793	0.281617	0.250499	0.254064
79	0.25	0.286939	0.278844	0.248032	0.251562
80	0.25	0.28412	0.276105	0.245596	0.249091
81	0.25	0.282964	0.280702	0.244651	0.248168
82	0.25	0.280177	0.290599	0.242242	0.245724
83	0.25	0.277418	0.300496	0.239856	0.243304
84	0.25	0.274686	0.310393	0.237494	0.240908
85	0.25	0.271988	0.320264	0.235161	0.238542
86	0.25	0.270867	0.318894	0.234246	0.237673
87	0.25	0.268199	0.315754	0.231939	0.235332
88	0.25	0.265558	0.312644	0.229654	0.233015
89	0.25	0.262942	0.309565	0.227393	0.23072
90	0.25	0.260359	0.306524	0.225159	0.228453
91	0.25	0.264946	0.30522	0.2296	0.227605
92	0.25	0.274843	0.302215	0.239497	0.225363
93	0.25	0.28474	0.299238	0.249394	0.223144
94	0.25	0.294637	0.296291	0.259291	0.220946
95	0.25	0.304509	0.293381	0.269163	0.218776
96	0.25	0.303244	0.292153	0.268008	0.217956
97	0.25	0.300258	0.289276	0.265368	0.21581
98	0.25	0.297301	0.286427	0.262755	0.213684
99	0.25	0.294373	0.283606	0.260167	0.21158
100	0.25	0.291481	0.28082	0.257612	0.209501
101	0.25	0.290291	0.285384	0.256636	0.208668
102	0.25	0.287433	0.295281	0.254109	0.206613
103	0.25	0.284602	0.305178	0.251606	0.204579
104	0.25	0.281799	0.315075	0.249129	0.202564
105	0.25	0.279031	0.324946	0.246682	0.200574
106	0.25	0.277891	0.323525	0.245735	0.199815
107	0.25	0.275155	0.320339	0.243315	0.197847
108	0.25	0.272445	0.317184	0.240919	0.195899
109	0.25	0.269762	0.314061	0.238547	0.19397
110	0.25	0.267112	0.310975	0.236203	0.192064
111	0.25	0.271505	0.309665	0.235288	0.196488
112	0.25	0.281402	0.306615	0.232971	0.206385
113	0.25	0.291299	0.303595	0.230676	0.216282
114	0.25	0.301196	0.300605	0.228404	0.226179
115	0.25	0.311068	0.297653	0.226161	0.236051
116	0.25	0.30976	0.296407	0.225267	0.240775
117	0.25	0.30671	0.293488	0.223048	0.250672
118	0.25	0.303689	0.290598	0.220852	0.260569
119	0.25	0.300699	0.287736	0.218677	0.270466
120	0.25	0.297745	0.284909	0.216529	0.280337
121	0.25	0.296517	0.289384	0.221105	0.279145
122	0.25	0.293597	0.299281	0.231002	0.276395
123	0.25	0.290705	0.309178	0.240899	0.273673
124	0.25	0.287842	0.319075	0.250796	0.270978
125	0.25	0.285015	0.328947	0.260668	0.268316
126	0.25	0.283856	0.327497	0.265351	0.267317
127	0.25	0.281061	0.324271	0.275248	0.264685
128	0.25	0.278293	0.321078	0.285145	0.262078
129	0.25	0.275552	0.317916	0.295042	0.259497
130	0.25	0.272845	0.314793	0.304914	0.256948
131	0.25	0.271725	0.313465	0.303638	0.256007
132	0.25	0.269049	0.310377	0.300647	0.253486
133	0.25	0.266399	0.307321	0.297687	0.25099
134	0.25	0.263775	0.304294	0.294755	0.248518
135	0.25	0.261184	0.301305	0.291859	0.246076
136	0.25	0.265716	0.300042	0.290724	0.24518
137	0.25	0.275613	0.297087	0.287861	0.242766
138	0.25	0.28551	0.294162	0.285026	0.240375
139	0.25	0.295407	0.291265	0.282219	0.238008
140	0.25	0.305279	0.288403	0.279447	0.23567
141	0.25	0.303995	0.287183	0.27837	0.2348
142	0.25	0.301001	0.284355	0.275629	0.232487
143	0.25	0.298037	0.281554	0.272914	0.230198
144	0.25	0.295102	0.278782	0.270227	0.227931
145	0.25	0.292203	0.276043	0.267572	0.225692
146	0.25	0.291009	0.28064	0.266553	0.224851
147	0.25	0.288143	0.290537	0.263928	0.222636
148	0.25	0.285305	0.300434	0.261329	0.220444
149	0.25	0.282496	0.310331	0.258755	0.218273
150	0.25	0.27972	0.320203	0.256214	0.216128
151	0.25	0.278594	0.318833	0.255251	0.215311
152	0.25	0.275851	0.315693	0.252738	0.21319
153	0.25	0.273134	0.312584	0.250249	0.211091
154	0.25	0.270444	0.309506	0.247784	0.209012
155	0.25	0.267787	0.306465	0.24535	0.206959
156	0.25	0.26675	0.305177	0.244418	0.206135
157	0.25	0.264123	0.302172	0.242011	0.204105
158	0.25	0.261522	0.299196	0.239628	0.202095
159	0.25	0.258947	0.296249	0.237268	0.200105
160	0.25	0.256403	0.293339	0.234937	0.198139
161	0.25	0.26101	0.292096	0.234009	0.202552
162	0.25	0.270907	0.289219	0.231704	0.212449
163	0.25	0.280804	0.286371	0.229423	0.222346
164	0.25	0.290701	0.283551	0.227163	0.232243
165	0.25	0.300573	0.280766	0.224931	0.242115
166	0.25	0.299318	0.285329	0.229394	0.246883
167	0.25	0.29637	0.295226	0.239291	0.25678
168	0.25	0.293451	0.305123	0.249188	0.266677
169	0.25	0.290561	0.31502	0.259085	0.276574
170	0.25	0.287707	0.324893	0.268957	0.286444
171	0.25	0.286552	0.323489	0.267801	0.285252
172	0.25	0.28373	0.320303	0.265164	0.282442
173	0.25	0.280936	0.317148	0.262552	0.279661
174	0.25	0.278169	0.314025	0.259967	0.276907
175	0.25	0.275436	0.310941	0.257413	0.274187
176	0.25	0.274317	0.30963	0.25645	0.273171
177	0.25	0.271616	0.306581	0.253925	0.270481
178	0.25	0.268941	0.303561	0.251424	0.267817
179	0.25	0.266292	0.300572	0.248948	0.26518
180	0.25	0.263676	0.297619	0.246502	0.262575
181	0.25	0.268234	0.29636	0.245556	0.261596
182	0.25	0.278131	0.293441	0.243138	0.25902
183	0.25	0.288028	0.290552	0.240743	0.256469
184	0.25	0.297925	0.28769	0.238373	0.253943
185	0.25	0.307797	0.284864	0.236031	0.251449
186	0.25	0.306496	0.289341	0.235103	0.250518
187	0.25	0.303478	0.299238	0.232788	0.248051
188	0.25	0.300489	0.309135	0.230495	0.245608
189	0.25	0.29753	0.319032	0.228225	0.243189
190	0.25	0.294607	0.328903	0.225983	0.2408
191	0.25	0.293414	0.327469	0.225105	0.239925
192	0.25	0.290524	0.324244	0.222888	0.237562
193	0.25	0.287663	0.32105	0.220693	0.235222
194	0.25	0.28483	0.317889	0.21852	0.232906
195	0.25	0.282032	0.314766	0.216373	0.230618
196	0.25	0.280898	0.313438	0.220899	0.229774
197	0.25	0.278131	0.310351	0.230796	0.227512
198	0.25	0.275392	0.307295	0.240693	0.225271
199	0.25	0.27268	0.304269	0.25059	0.223053
200	0.25	0.270001	0.30128	0.260463	0.220861
201	0.25	0.268865	0.300003	0.265148	0.220026
202	0.25	0.266217	0.297048	0.275045	0.217859
203	0.25	0.263595	0.294123	0.284942	0.215714
204	0.25	0.261	0.291226	0.294839	0.21359
205	0.25	0.258436	0.288365	0.30471	0.211491
206	0.25	0.263033	0.287146	0.303419	0.21066
207	0.25	0.27293	0.284318	0.300431	0.208586
208	0.25	0.282828	0.281518	0.297472	0.206532
209	0.25	0.292725	0.278746	0.294543	0.204498
210	0.25	0.302597	0.276007	0.291649	0.202489
211	0.25	0.301344	0.280556	0.290517	0.201684
212	0.25	0.298377	0.290453	0.287656	0.199698
213	0.25	0.295438	0.30035	0.284823	0.197731
214	0.25	0.292529	0.310247	0.282018	0.195784
215	0.25	0.289655	0.320119	0.279247	0.19386
216	0.25	0.288475	0.318734	0.278171	0.198332
217	0.25	0.285634	0.315595	0.275432	0.208229
218	0.25	0.282821	0.312487	0.272719	0.218126
219	0.25	0.280036	0.309409	0.270034	0.228023
220	0.25	0.277285	0.30637	0.267381	0.237895
221	0.25	0.276148	0.305067	0.266362	0.242667
222	0.25	0.273429	0.302062	0.263739	0.252564
223	0.25	0.270736	0.299088	0.261141	0.262461
224	0.25	0.26807	0.296142	0.25857	0.272358
225	0.25	0.265436	0.293233	0.25603	0.28223
226	0.25	0.269917	0.292005	0.255067	0.281049
227	0.25	0.279814	0.289129	0.252555	0.278282
228	0.25	0.289711	0.286282	0.250068	0.275541
229	0.25	0.299608	0.283462	0.247605	0.272827
230	0.25	0.30948	0.280678	0.245173	0.270147
231	0.25	0.308168	0.285242	0.244229	0.269138
232	0.25	0.305133	0.295139	0.241824	0.266488
233	0.25	0.302128	0.305036	0.239442	0.263863
234	0.25	0.299152	0.314933	0.237084	0.261265
235	0.25	0.296213	0.324806	0.234755	0.258698
236	0.25	0.295011	0.323403	0.233839	0.25775
237	0.25	0.292106	0.320218	0.231537	0.255212
238	0.25	0.289229	0.317064	0.229256	0.252698
239	0.25	0.286381	0.313942	0.226999	0.25021
240	0.25	0.283567	0.310858	0.224769	0.247751
241	0.25	0.282428	0.309548	0.229185	0.246848
242	0.25	0.279646	0.306499	0.239082	0.244417
243	0.25	0.276892	0.303481	0.248979	0.24201
244	0.25	0.274165	0.300492	0.258876	0.239626
245	0.25	0.271472	0.29754	0.268748	0.237272
246	0.25	0.270336	0.296281	0.267578	0.236395
247	0.25	0.267674	0.293363	0.264942	0.234067
248	0.25	0.265038	0.290474	0.262333	0.231762
249	0.25	0.262428	0.287614	0.25975	0.229479
250	0.25	0.25985	0.284788	0.257198	0.227225
251	0.25	0.26439	0.289228	0.256236	0.226392
252	0.25	0.274287	0.299125	0.253712	0.224163
253	0.25	0.284184	0.309022	0.251214	0.221955
254	0.25	0.294081	0.318919	0.24874	0.219769
255	0.25	0.303946	0.328791	0.246296	0.21761
256	0.25	0.30267	0.327341	0.245348	0.216779
257	0.25	0.299689	0.324118	0.242932	0.214644
258	0.25	0.296737	0.320926	0.24054	0.21253
259	0.25	0.293815	0.317765	0.238171	0.210437
260	0.25	0.290928	0.314644	0.235831	0.20837
261	0.25	0.289741	0.3133	0.234903	0.207536
262	0.25	0.286888	0.310215	0.23259	0.205492
263	0.25	0.284063	0.30716	0.230299	0.203468
264	0.25	0.281265	0.304135	0.228031	0.201465
265	0.25	0.278502	0.301147	0.225791	0.199486
266	0.25	0.277378	0.299886	0.224944	0.198824
267	0.25	0.274646	0.296933	0.222728	0.196866
268	0.25	0.271941	0.294008	0.220535	0.194927
269	0.25	0.269263	0.291113	0.218363	0.193008
270	0.25	0.266618	0.288253	0.216218	0.191112
271	0.25	0.2711	0.287035	0.220794	0.195589
272	0.25	0.280997	0.284208	0.230691	0.205486
273	0.25	0.290895	0.281409	0.240588	0.215383
274	0.25	0.300792	0.278637	0.250485	0.22528
275	0.25	0.310663	0.2759	0.260357	0.235153
276	0.25	0.309359	0.280449	0.264994	0.239877
277	0.25	0.306312	0.290346	0.274891	0.249774
278	0.25	0.303296	0.300243	0.284788	0.259671
279	0.25	0.300309	0.31014	0.294685	0.269568
280	0.25	0.297359	0.320011	0.304555	0.27944
281	0.25	0.296148	0.318643	0.303281	0.278263
282	0.25	0.293231	0.315505	0.300295	0.275522
283	0.25	0.290344	0.312398	0.297337	0.272809
284	0.25	0.287484	0.309321	0.294409	0.270122
285	0.25	0.284661	0.306283	0.291517	0.267469
286	0.25	0.283502	0.30498	0.29037	0.266472
287	0.25	0.28071	0.301977	0.28751	0.263848
288	0.25	0.277946	0.299003	0.284679	0.261249
289	0.25	0.275209	0.296058	0.281875	0.258677
290	0.25	0.272506	0.29315	0.279106	0.256135
291	0.25	0.271386	0.291923	0.278046	0.255199
292	0.25	0.268713	0.289048	0.275308	0.252686
293	0.25	0.266067	0.286202	0.272597	0.250197
294	0.25	0.263446	0.283383	0.269912	0.247733
295	0.25	0.260858	0.2806	0.26726	0.2453
296	0.25	0.265442	0.285165	0.266242	0.244393
297	0.25	0.275339	0.295062	0.26362	0.241986
298	0.25	0.285236	0.304959	0.261024	0.239603
299	0.25	0.295133	0.314856	0.258453	0.237243
300	0.25	0.305003	0.324727	0.255914	0.234912
301	0.25	0.303724	0.323307	0.254938	0.234043
302	0.25	0.300733	0.320123	0.252427	0.231738
303	0.25	0.297771	0.316971	0.249941	0.229456
304	0.25	0.294839	0.313849	0.24748	0.227196
305	0.25	0.291942	0.310766	0.245049	0.224964
306	0.25	0.290765	0.309456	0.244119	0.224135
307	0.25	0.287902	0.306408	0.241715	0.221928
308	0.25	0.285066	0.303391	0.239335	0.219742
309	0.25	0.282259	0.300403	0.236978	0.217578
310	0.25	0.279486	0.297452	0.23465	0.215441
311	0.25	0.278345	0.296193	0.233722	0.214612
312	0.25	0.275604	0.293276	0.23142	0.212498
313	0.25	0.27289	0.290388	0.229141	0.210405
314	0.25	0.270202	0.287528	0.226884	0.208333
315	0.25	0.267548	0.284704	0.224656	0.206287
316	0.25	0.266623	0.289147	0.22908	0.205463
317	0.25	0.263997	0.299044	0.238977	0.20344
318	0.25	0.261397	0.308941	0.248874	0.201436
319	0.25	0.258823	0.318838	0.258771	0.199453
320	0.25	0.25628	0.328711	0.268643	0.197493
321	0.25	0.260837	0.327279	0.267485	0.201869
322	0.25	0.270734	0.324055	0.264851	0.211766
323	0.25	0.280631	0.320864	0.262243	0.221663
324	0.25	0.290528	0.317704	0.25966	0.23156
325	0.25	0.3004	0.314583	0.257109	0.24143
326	0.25	0.299145	0.31324	0.256136	0.246198
327	0.25	0.296199	0.310155	0.253613	0.256095
328	0.25	0.293282	0.307101	0.251116	0.265992
329	0.25	0.290394	0.304076	0.248643	0.275889
330	0.25	0.287541	0.301089	0.2462	0.285762
331	0.25	0.286387	0.299828	0.245267	0.284573
332	0.25	0.283566	0.296875	0.242852	0.28177
333	0.25	0.280774	0.293951	0.24046	0.278995
334	0.25	0.278008	0.291056	0.238092	0.276248
335	0.25	0.275278	0.288197	0.235753	0.273534
336	0.25	0.274144	0.286979	0.234824	0.272508
337	0.25	0.271444	0.284153	0.232511	0.269824
338	0.25	0.268771	0.281354	0.230221	0.267167
339	0.25	0.266124	0.278584	0.227954	0.264536
340	0.25	0.263509	0.275846	0.225715	0.261937
341	0.25	0.26807	0.280445	0.224929	0.260961
342	0.25	0.277967	0.290342	0.222714	0.258391
343	0.25	0.287864	0.300239	0.22052	0.255847
344	0.25	0.297761	0.310136	0.218349	0.253327
345	0.25	0.307634	0.320008	0.216204	0.250839
346	0.25	0.30635	0.31864	0.220729	0.249923
347	0.25	0.303333	0.315502	0.230626	0.247462
348	0.25	0.300345	0.312394	0.240523	0.245025
349	0.25	0.297388	0.309318	0.25042	0.242612
350	0.25	0.294466	0.306279	0.260292	0.240228
351	0.25	0.293261	0.304977	0.26498	0.23934
352	0.25	0.290372	0.301973	0.274877	0.236983
353	0.25	0.287513	0.299	0.284774	0.234649
354	0.25	0.284681	0.296055	0.294671	0.232338
355	0.25	0.281885	0.293147	0.304543	0.230056
356	0.25	0.280751	0.29192	0.303269	0.229216
357	0.25	0.277987	0.289045	0.300282	0.226959
358	0.25	0.275249	0.286198	0.297325	0.224724
359	0.25	0.272538	0.28338	0.294397	0.222511
360	0.25	0.269861	0.280596	0.291504	0.220325
361	0.25	0.268739	0.285112	0.290373	0.219505
362	0.25	0.266092	0.295009	0.287513	0.217343
363	0.25	0.263472	0.304906	0.284682	0.215203
364	0.25	0.260877	0.314803	0.281878	0.213083
365	0.25	0.258314	0.324675	0.279109	0.21099
366	0.25	0.262912	0.323256	0.278035	0.210159
367	0.25	0.272809	0.320072	0.275296	0.208089
368	0.25	0.282706	0.31692	0.272585	0.20604
369	0.25	0.292603	0.313799	0.269901	0.204011
370	0.25	0.302475	0.310717	0.267249	0.202007
371	0.25	0.301223	0.309407	0.266245	0.201208
372	0.25	0.298257	0.30636	0.263623	0.199227
373	0.25	0.29532	0.303343	0.261026	0.197265
374	0.25	0.292411	0.300355	0.258456	0.195322
375	0.25	0.289538	0.297405	0.255917	0.193403
376	0.25	0.288359	0.296147	0.254941	0.197877
377	0.25	0.285519	0.29323	0.25243	0.207774
378	0.25	0.282708	0.290342	0.249944	0.217671
379	0.25	0.279923	0.287483	0.247483	0.227568
380	0.25	0.277174	0.284659	0.245052	0.237441
381	0.25	0.276039	0.289147	0.244109	0.242213
382	0.25	0.27332	0.299044	0.241704	0.25211
383	0.25	0.270628	0.308941	0.239324	0.262007
384	0.25	0.267963	0.318838	0.236967	0.271904
385	0.25	0.265331	0.32871	0.234639	0.281775
386	0.25	0.269814	0.327278	0.233724	0.280595
387	0.25	0.279711	0.324054	0.231422	0.277832
388	0.25	0.289608	0.320863	0.229143	0.275096
389	0.25	0.299505	0.317703	0.226886	0.272387
390	0.25	0.309378	0.314582	0.224658	0.269711
391	0.25	0.308066	0.313239	0.229137	0.268705
392	0.25	0.305032	0.310154	0.239034	0.266059
393	0.25	0.302028	0.3071	0.248931	0.263439
394	0.25	0.299053	0.304076	0.258828	0.260845
395	0.25	0.296116	0.301088	0.2687	0.258282
396	0.25	0.294914	0.299827	0.267544	0.257335
397	0.25	0.29201	0.296874	0.264909	0.254801
398	0.25	0.289134	0.293951	0.2623	0.252292
399	0.25	0.286286	0.291056	0.259717	0.249807
400	0.5	0.283475	0.288197	0.257165	0.247353
401	0.75	0.288132	0.292851	0.261838	0.25203
402	0.75	0.298029	0.302748	0.271735	0.261927
403	0.75	0.307926	0.312645	0.281632	0.271824
404	0.75	0.317823	0.322542	0.291529	0.281721
405	0.75	0.327695	0.332414	0.301401	0.291593
406	0.75	0.326338	0.33104	0.30013	0.290367
407	0.75	0.323124	0.32778	0.297174	0.287508
408	0.75	0.319942	0.324552	0.294247	0.284676
409	0.75	0.316791	0.321356	0.29135	0.281873
410	0.75	0.313679	0.318199	0.288488	0.279104
411	0.75	0.317901	0.322417	0.292743	0.28336
412	0.75	0.327798	0.332314	0.30264	0.293257
413	0.75	0.337695	0.342211	0.312537	0.303154
414	0.75	0.347592	0.352108	0.322434	0.313051
415	0.75	0.357465	0.361981	0.332306	0.322923
416	0.75	0.356768	0.366029	0.331862	0.322316
417	0.75	0.353254	0.375926	0.328594	0.319142
418	0.75	0.349776	0.385823	0.325358	0.315999
419	0.75	0.346331	0.39572	0.322154	0.312887
420	0.75	0.342929	0.405591	0.318989	0.309813
421	0.75	0.346929	0.409783	0.323052	0.313857
422	0.75	0.356826	0.41968	0.332949	0.323754
423	0.75	0.366723	0.429577	0.342846	0.333651
424	0.75	0.37662	0.439474	0.352743	0.343548
425	0.75	0.386492	0.449346	0.362615	0.35342
426	0.75	0.390586	0.45361	0.36665	0.357432
427	0.75	0.400483	0.463507	0.376547	0.367329
428	0.75	0.41038	0.473404	0.386444	0.377226
429	0.75	0.420277	0.483301	0.396341	0.387123
430	0.75	0.43015	0.493174	0.406213	0.396996
431	0.75	0.434376	0.497556	0.410389	0.401152
432	0.75	0.444273	0.507453	0.420286	0.411049
433	0.75	0.45417	0.51735	0.430183	0.420946
434	0.75	0.464067	0.527247	0.44008	0.430843
435	0.75	0.473939	0.537119	0.449952	0.440714
436	0.75	0.47834	0.541653	0.454309	0.445053
437	0.75	0.488237	0.55155	0.464206	0.45495
438	0.75	0.498134	0.561447	0.474103	0.464847
439	0.75	0.508031	0.571344	0.484	0.474744
440	0.75	0.517904	0.581214	0.493872	0.484616
441	0.75	0.522421	0.585807	0.498356	0.489085
442	0.75	0.532318	0.595704	0.508253	0.498982
443	0.75	0.542215	0.605601	0.51815	0.508879
444	0.75	0.552112	0.615498	0.528047	0.518776
445	0.75	0.561984	0.625371	0.53792	0.528649
446	0.75	0.566582	0.629973	0.542508	0.53323
447	0.75	0.576479	0.63987	0.552405	0.543127
448	0.75	0.586376	0.649767	0.562302	0.553024
449	0.75	0.596273	0.659664	0.572199	0.562921
450	0.75	0.606146	0.669537	0.582072	0.572793
451	0.75	0.610725	0.666555	0.58666	0.577381
452	0.75	0.620622	0.659991	0.596557	0.587278
453	0.75	0.630519	0.653491	0.606454	0.597175
454	0.75	0.640416	0.647055	0.616351	0.607072
455	0.75	0.650289	0.640699	0.626223	0.616945
456	0.75	0.65487	0.645268	0.630825	0.621551
457	0.75	0.664767	0.655165	0.640722	0.631448
458	0.75	0.674664	0.665062	0.650619	0.641345
459	0.75	0.684561	0.674959	0.660516	0.651242
460	0.75	0.694433	0.684829	0.670387	0.661114
461	0.75	0.698979	0.681765	0.674986	0.665721
462	0.75	0.708876	0.675051	0.684883	0.675618
463	0.75	0.718773	0.668403	0.69478	0.685515
464	0.75	0.72867	0.661821	0.704677	0.695412
465	0.75	0.738542	0.65532	0.714549	0.705284
466	0.75	0.735191	0.659938	0.719183	0.709928
467	0.75	0.727951	0.669835	0.72908	0.719825
468	0.75	0.720782	0.679732	0.738977	0.729722
469	0.75	0.713684	0.689629	0.748874	0.739619
470	0.75	0.706673	0.699501	0.758746	0.749491
471	0.75	0.711274	0.696334	0.763361	0.754119
472	0.75	0.721171	0.689476	0.773258	0.764016
473	0.75	0.731068	0.682686	0.783155	0.773913
474	0.75	0.740965	0.675963	0.793052	0.78381
475	0.75	0.750838	0.669322	0.802922	0.79368
476	0.75	0.747474	0.673889	0.807368	0.79824
477	0.75	0.740112	0.683786	0.817265	0.808137
478	0.75	0.732824	0.693683	0.827162	0.818034
479	0.75	0.725607	0.70358	0.837059	0.827931
480	0.75	0.718479	0.71345	0.846931	0.837803
481	0.75	0.723026	0.710259	0.843129	0.842321
482	0.75	0.732923	0.703264	0.834826	0.852218
483	0.75	0.74282	0.696338	0.826604	0.862115
484	0.75	0.752717	0.689481	0.818463	0.872012
485	0.75	0.762589	0.682708	0.810423	0.881884
486	0.75	0.759175	0.687273	0.806821	0.877924
487	0.75	0.751698	0.69717	0.798875	0.869278
488	0.75	0.744295	0.707067	0.791008	0.860718
489	0.75	0.736965	0.716964	0.783218	0.852241
490	0.75	0.729726	0.726836	0.775523	0.843872
491	0.75	0.734321	0.723551	0.772041	0.840073
492	0.75	0.744218	0.716425	0.764437	0.8318
493	0.75	0.754115	0.70937	0.756909	0.823608
494	0.75	0.764012	0.702384	0.749455	0.815497
495	0.75	0.773884	0.695484	0.742093	0.807486
496	0.75	0.770383	0.700095	0.738762	0.803861
497	0.75	0.762796	0.709992	0.731486	0.795944
498	0.75	0.755284	0.719889	0.724282	0.788106
499	0.75	0.747846	0.729787	0.717149	0.780344
500	0.75	0.740499	0.739659	0.710106	0.772678
501	0.75	0.745089	0.736317	0.706915	0.769216
502	0.75	0.754986	0.729066	0.699953	0.761641
503	0.75	0.764883	0.721886	0.69306	0.75414
504	0.75	0.77478	0.714777	0.686235	0.746713
505	0.75	0.784652	0.707755	0.679494	0.739377
506	0.75	0.781142	0.712306	0.676556	0.736101
507	0.75	0.773449	0.722203	0.669894	0.728852
508	0.75	0.765832	0.7321	0.663296	0.721674
509	0.75	0.75829	0.741997	0.656764	0.714567
510	0.75	0.750841	0.75187	0.650313	0.707548
511	0.75	0.755377	0.74852	0.654833	0.704424
512	0.75	0.765274	0.741148	0.66473	0.697486
513	0.75	0.775171	0.733849	0.674627	0.690617
514	0.75	0.785068	0.726622	0.684524	0.683816
515	0.75	0.79494	0.719484	0.694395	0.677098
516	0.75	0.791345	0.724089	0.699035	0.674075
517	0.75	0.783552	0.733986	0.708932	0.667437
518	0.75	0.775835	0.743883	0.718829	0.660864
519	0.75	0.768194	0.75378	0.728726	0.654355
520	0.75	0.760647	0.763654	0.738597	0.647927
521	0.75	0.765229	0.760206	0.743222	0.645028
522	0.75	0.775126	0.75272	0.753119	0.638676
523	0.75	0.785023	0.745307	0.763016	0.632386
524	0.75	0.79492	0.737967	0.772913	0.626158
525	0.75	0.804793	0.730718	0.782785	0.620007
526	0.75	0.801154	0.73532	0.787385	0.617247
527	0.75	0.793264	0.745217	0.797282	0.611168
528	0.75	0.785452	0.755114	0.807179	0.605149
529	0.75	0.777717	0.765011	0.817076	0.59919
530	0.75	0.770077	0.774883	0.826948	0.593303
531	0.75	0.774604	0.771423	0.823232	0.597621
532	0.75	0.784501	0.763826	0.815124	0.607518
533	0.75	0.794398	0.756304	0.807097	0.617415
534	0.75	0.804295	0.748856	0.799148	0.627312
535	0.75	0.814167	0.741499	0.791298	0.637185
536	0.75	0.810533	0.746048	0.787784	0.641792
537	0.75	0.80255	0.755945	0.780026	0.651689
538	0.75	0.794647	0.765842	0.772344	0.661586
539	0.75	0.786821	0.775739	0.764738	0.671483
540	0.75	0.779092	0.78561	0.757227	0.681355
541	0.75	0.783612	0.782103	0.753866	0.685958
542	0.75	0.793509	0.774401	0.746442	0.695855
543	0.75	0.803406	0.766774	0.73909	0.705752
544	0.75	0.813303	0.759223	0.731812	0.715649
545	0.75	0.823176	0.751765	0.724623	0.725521
546	0.75	0.819455	0.756361	0.721369	0.730158
547	0.75	0.811385	0.766258	0.714265	0.740055
548	0.75	0.803394	0.776155	0.707231	0.749952
549	0.75	0.795482	0.786052	0.700266	0.759849
550	0.75	0.787667	0.795924	0.693386	0.769722
551	0.75	0.792225	0.792332	0.690273	0.774342
552	0.75	0.802122	0.784528	0.683475	0.784239
553	0.75	0.812019	0.776802	0.676744	0.794136
554	0.75	0.821916	0.769152	0.67008	0.804033
555	0.75	0.831788	0.761597	0.663497	0.813905
556	0.75	0.828068	0.76614	0.667997	0.81846
557	0.75	0.819913	0.776037	0.677894	0.828357
558	0.75	0.811839	0.785934	0.687791	0.838254
559	0.75	0.803843	0.795831	0.697688	0.848151
560	0.75	0.795947	0.805703	0.70756	0.858023
561	0.75	0.800424	0.802111	0.712145	0.854196
562	0.75	0.810321	0.794212	0.722042	0.845783
563	0.75	0.820218	0.78639	0.73194	0.837454
564	0.75	0.830115	0.778646	0.741837	0.829207
565	0.75	0.839988	0.770997	0.751709	0.821061
566	0.75	0.83623	0.775538	0.756277	0.817413
567	0.75	0.827995	0.785435	0.766174	0.809363
568	0.75	0.81984	0.795332	0.776071	0.801393
569	0.75	0.811766	0.805229	0.785968	0.7935
570	0.75	0.803792	0.815102	0.79584	0.785706
571	0.75	0.800378	0.811421	0.800411	0.782182
572	0.75	0.792496	0.80343	0.810308	0.774479
573	0.75	0.784691	0.795517	0.820205	0.766851
574	0.75	0.776963	0.787683	0.830102	0.759299
575	0.75	0.76933	0.779945	0.839974	0.75184
576	0.75	0.773909	0.784533	0.83616	0.748476
577	0.75	0.783806	0.79443	0.827926	0.741105
578	0.75	0.793703	0.804327	0.819772	0.733806
579	0.75	0.8036	0.814225	0.811699	0.726579
580	0.75	0.813472	0.824097	0.803725	0.719442
581	0.75	0.809795	0.820374	0.800114	0.716228
582	0.75	0.801819	0.812295	0.792234	0.709174
583	0.75	0.793923	0.804296	0.784432	0.70219
584	0.75	0.786104	0.796375	0.776707	0.695275
585	0.75	0.778382	0.788552	0.769077	0.688445
586	0.75	0.782904	0.793087	0.765663	0.685405
587	0.75	0.792801	0.802984	0.758122	0.678655
588	0.75	0.802698	0.812881	0.750656	0.671972
589	0.75	0.812595	0.822778	0.743264	0.665354
590	0.75	0.822468	0.832651	0.735962	0.658818
591	0.75	0.81879	0.82893	0.732696	0.655906
592	0.75	0.810726	0.820767	0.72548	0.649447
593	0.75	0.802742	0.812684	0.718335	0.643051
594	0.75	0.794836	0.80468	0.711261	0.636718
595	0.75	0.787029	0.796777	0.704274	0.630463
596	0.75	0.791589	0.80136	0.70111	0.627642
597	0.75	0.801486	0.811257	0.694206	0.621461
598	0.75	0.811383	0.821154	0.687369	0.615341
599	0.75	0.82128	0.831051	0.6806	0.609281
600	0.75	0.831152	0.840923	0.673915	0.603296
601	0.75	0.827394	0.837122	0.678377	0.600731
602	0.75	0.819245	0.828878	0.688274	0.594815
603	0.75	0.811177	0.820715	0.698171	0.588957
604	0.75	0.803189	0.812632	0.708068	0.583157
605	0.75	0.795298	0.804649	0.71794	0.577428
606	0.75	0.799828	0.809229	0.722572	0.581897
607	0.75	0.809725	0.819126	0.732469	0.591794
608	0.75	0.819622	0.829023	0.742366	0.601691
609	0.75	0.829519	0.83892	0.752263	0.611588
610	0.75	0.839391	0.848792	0.762135	0.62146
611	0.75	0.835636	0.845002	0.766699	0.626066
612	0.75	0.827406	0.83668	0.776596	0.635963
613	0.75	0.819258	0.82844	0.786493	0.64586
614	0.75	0.81119	0.820282	0.79639	0.655757
615	0.75	0.803221	0.812225	0.806262	0.665627
616	0.75	0.807329	0.816753	0.802871	0.670232
617	0.75	0.817226	0.82665	0.794964	0.68013
618	0.75	0.827123	0.836547	0.787135	0.690027
619	0.75	0.83702	0.846444	0.779383	0.699924
620	0.75	0.846892	0.856316	0.771727	0.709796
621	0.75	0.843103	0.852486	0.768302	0.714388
622	0.75	0.8348	0.844091	0.760736	0.724285
623	0.75	0.826579	0.835778	0.753244	0.734182
624	0.75	0.818438	0.827547	0.745826	0.744079
625	0.75	0.810399	0.81942	0.738499	0.753951
626	0.75	0.806767	0.823994	0.735185	0.758578
627	0.75	0.798822	0.833891	0.727945	0.768475
628	0.75	0.790955	0.843788	0.720776	0.778372
629	0.75	0.783166	0.853685	0.713677	0.788269
630	0.75	0.775472	0.863557	0.706666	0.79814
631	0.75	0.780047	0.85965	0.703491	0.802748
632	0.75	0.789944	0.851184	0.696563	0.812645
633	0.75	0.799841	0.842801	0.689703	0.822542
634	0.75	0.809738	0.834501	0.68291	0.832439
635	0.75	0.81961	0.826303	0.676203	0.842311
636	0.75	0.815945	0.830824	0.680377	0.846805
637	0.75	0.807909	0.840721	0.690274	0.856702
638	0.75	0.799953	0.850618	0.700171	0.866599
639	0.75	0.792075	0.860515	0.710068	0.876496
640	0.75	0.784293	0.870385	0.71994	0.886369
641	0.75	0.788811	0.866489	0.72452	0.882389
642	0.75	0.798708	0.857956	0.734417	0.873699
643	0.75	0.808605	0.849507	0.744314	0.865094
644	0.75	0.818502	0.84114	0.754211	0.856575
645	0.75	0.828372	0.832878	0.764083	0.84816
646	0.75	0.824668	0.837393	0.768645	0.844384
647	0.75	0.816547	0.847291	0.778542	0.836068
648	0.75	0.808505	0.857188	0.788439	0.827834
649	0.75	0.800543	0.867085	0.798336	0.819681
650	0.75	0.792679	0.876957	0.808208	0.811629
651	0.75	0.797224	0.872986	0.80462	0.807983
652	0.75	0.807121	0.864389	0.796696	0.800026
653	0.75	0.817018	0.855876	0.78885	0.792147
654	0.75	0.826915	0.847447	0.781081	0.784346
655	0.75	0.836785	0.839122	0.773408	0.77664
656	0.75	0.833001	0.843678	0.769937	0.77316
657	0.75	0.824798	0.853575	0.762355	0.765546
658	0.75	0.816675	0.863472	0.754847	0.758007
659	0.75	0.808632	0.873369	0.747413	0.750542
660	0.75	0.800689	0.88324	0.740071	0.74317
661	0.75	0.805137	0.87924	0.736748	0.739846
662	0.75	0.815034	0.870581	0.729493	0.73256
663	0.75	0.824931	0.862008	0.722308	0.725345
664	0.75	0.834828	0.853518	0.715195	0.718202
665	0.75	0.8447	0.845134	0.708169	0.711147
666	0.75	0.84092	0.849627	0.705023	0.708006
667	0.75	0.832639	0.859524	0.69808	0.701034
668	0.75	0.824439	0.869421	0.691205	0.69413
669	0.75	0.81632	0.879318	0.684398	0.687294
670	0.75	0.8083	0.88919	0.677675	0.680542
671	0.75	0.804738	0.885206	0.674828	0.677532
672	0.75	0.796812	0.876488	0.668182	0.670859
673	0.75	0.788965	0.867856	0.661602	0.664253
674	0.75	0.781195	0.85931	0.655086	0.657711
675	0.75	0.773521	0.850868	0.648651	0.651249
676	0.75	0.778098	0.855377	0.653224	0.648336
677	0.75	0.787995	0.865274	0.663121	0.641951
678	0.75	0.797892	0.875171	0.673018	0.635629
679	0.75	0.807789	0.885068	0.682915	0.629369
680	0.75	0.817661	0.894941	0.692787	0.623187
681	0.75	0.813964	0.890885	0.697427	0.620407
682	0.75	0.805948	0.882111	0.707324	0.614297
683	0.75	0.798011	0.873424	0.717221	0.608247
684	0.75	0.790152	0.864822	0.727118	0.602257
685	0.75	0.78239	0.856326	0.73699	0.59634
686	0.75	0.786956	0.860732	0.741615	0.60062
687	0.75	0.796853	0.870629	0.751512	0.610517
688	0.75	0.80675	0.880526	0.761409	0.620414
689	0.75	0.816647	0.890423	0.771306	0.630311
690	0.75	0.826518	0.900294	0.781178	0.640183
691	0.75	0.822822	0.896257	0.785727	0.64479
692	0.75	0.814718	0.88743	0.795624	0.654687
693	0.75	0.806695	0.878691	0.805521	0.664584
694	0.75	0.79875	0.870037	0.815418	0.674481
695	0.75	0.790904	0.86149	0.825291	0.684352
696	0.75	0.795405	0.857793	0.821581	0.688953
697	0.75	0.805302	0.849346	0.81349	0.69885
698	0.75	0.815199	0.840981	0.805479	0.708747
699	0.75	0.825096	0.832699	0.797546	0.718644
700	0.75	0.834968	0.824519	0.789712	0.728517
701	0.75	0.831233	0.829042	0.786204	0.733103
702	0.75	0.823047	0.838939	0.778462	0.743
703	0.75	0.814942	0.848836	0.770795	0.752897
704	0.75	0.806916	0.858733	0.763204	0.762794
705	0.75	0.79899	0.868604	0.755707	0.772666
706	0.75	0.80348	0.864673	0.752315	0.777284
707	0.75	0.813377	0.856158	0.744906	0.787181
708	0.75	0.823274	0.847726	0.73757	0.797078
709	0.75	0.833171	0.839378	0.730307	0.806975
710	0.75	0.843043	0.831132	0.723132	0.816848
711	0.75	0.83923	0.835698	0.719885	0.821445
712	0.75	0.830965	0.845595	0.712796	0.831342
713	0.75	0.822782	0.855492	0.705776	0.841239
714	0.75	0.814679	0.865389	0.698825	0.851136
715	0.75	0.806675	0.875261	0.691961	0.861007
716	0.75	0.803147	0.871342	0.688888	0.857156
717	0.75	0.795238	0.862761	0.682104	0.848715
718	0.75	0.787406	0.854265	0.675387	0.840357
719	0.75	0.779652	0.845852	0.668735	0.832081
720	0.75	0.771993	0.837542	0.662166	0.823909
721	0.75	0.77652	0.842051	0.666669	0.820253
722	0.75	0.786417	0.851948	0.676566	0.812175
723	0.75	0.796314	0.861845	0.686463	0.804177
724	0.75	0.806211	0.871742	0.69636	0.796257
725	0.75	0.816083	0.881615	0.706232	0.788439
726	0.75	0.812434	0.877666	0.710818	0.784939
727	0.75	0.804433	0.869022	0.720715	0.777209
728	0.75	0.796511	0.860464	0.730612	0.769554
729	0.75	0.788666	0.85199	0.740509	0.761976
730	0.75	0.780919	0.84362	0.750381	0.75449
731	0.75	0.785487	0.848167	0.755001	0.751115
732	0.75	0.795384	0.858064	0.764898	0.743717
733	0.75	0.805281	0.867961	0.774795	0.736393
734	0.75	0.815178	0.877858	0.784692	0.729141
735	0.75	0.82505	0.88773	0.794564	0.721978
736	0.75	0.821319	0.883708	0.799139	0.718752
737	0.75	0.813231	0.875005	0.809036	0.711674
738	0.75	0.805222	0.866388	0.818933	0.704665
739	0.75	0.797292	0.857856	0.82883	0.697725
740	0.75	0.78946	0.849428	0.838702	0.690871
741	0.75	0.794014	0.853948	0.834895	0.687786
742	0.75	0.803911	0.863845	0.826672	0.681013
743	0.75	0.813808	0.873742	0.818531	0.674306
744	0.75	0.823705	0.883639	0.81047	0.667666
745	0.75	0.833577	0.893512	0.802508	0.661107
746	0.75	0.829849	0.889506	0.798943	0.658185
747	0.75	0.821677	0.880746	0.791075	0.651703
748	0.75	0.813585	0.872073	0.783284	0.645285
749	0.75	0.805572	0.863484	0.77557	0.63893
750	0.75	0.797659	0.855002	0.767951	0.632654
751	0.75	0.802121	0.859415	0.764541	0.629854
752	0.75	0.812018	0.869312	0.757012	0.623652
753	0.75	0.821915	0.879209	0.749557	0.61751
754	0.75	0.831812	0.889106	0.742175	0.611428
755	0.75	0.841684	0.898978	0.734885	0.605422
756	0.75	0.837877	0.894903	0.731586	0.602814
757	0.75	0.829626	0.88609	0.724381	0.596877
758	0.75	0.821456	0.877364	0.717247	0.590999
759	0.75	0.813366	0.868723	0.710184	0.585179
760	0.75	0.805375	0.860189	0.703207	0.57943
761	0.75	0.801842	0.856494	0.700046	0.583896
762	0.75	0.793945	0.848059	0.693152	0.593793
763	0.75	0.786126	0.839707	0.686326	0.60369
764	0.75	0.778384	0.831438	0.679567	0.613587
765	0.75	0.770739	0.82327	0.672892	0.623459
766	0.75	0.775316	0.827844	0.677375	0.628115
767	0.75	0.785213	0.837741	0.687272	0.638012
768	0.75	0.79511	0.847638	0.697169	0.647909
769	0.75	0.805007	0.857535	0.707066	0.657806
770	0.75	0.814879	0.867407	0.716938	0.667679
771	0.75	0.811236	0.863525	0.721519	0.672284
772	0.75	0.803246	0.855021	0.731417	0.682181
773	0.75	0.795336	0.846601	0.741314	0.692078
774	0.75	0.787503	0.838263	0.751211	0.701975
775	0.75	0.779767	0.830029	0.761083	0.711846
776	0.75	0.784279	0.834547	0.765646	0.716438
777	0.75	0.794176	0.844444	0.775543	0.726335
778	0.75	0.804073	0.854341	0.78544	0.736232
779	0.75	0.81397	0.864238	0.795337	0.746129
780	0.75	0.823841	0.87411	0.805208	0.756001
781	0.75	0.820156	0.870196	0.809498	0.760578
782	0.75	0.812079	0.861626	0.819395	0.770475
783	0.75	0.804082	0.853141	0.829292	0.780372
784	0.75	0.796163	0.844739	0.839189	0.790269
785	0.75	0.788342	0.836441	0.849061	0.800141
786	0.75	0.792899	0.841002	0.845207	0.804748
787	0.75	0.802796	0.850899	0.836883	0.814645
788	0.75	0.812693	0.860796	0.828641	0.824542
789	0.75	0.82259	0.870693	0.82048	0.834439
790	0.75	0.832461	0.880565	0.812422	0.844311
791	0.75	0.828696	0.876577	0.80877	0.84883
792	0.75	0.820535	0.867944	0.800805	0.858727
793	0.75	0.812454	0.859397	0.792919	0.868624
794	0.75	0.804453	0.850933	0.78511	0.878521
795	0.75	0.79655	0.842574	0.777397	0.888393
796	0.75	0.801023	0.847074	0.773939	0.884403
797	0.75	0.81092	0.856971	0.766317	0.875694
798	0.75	0.820817	0.866868	0.75877	0.86707
799	0.75	0.830714	0.876765	0.751298	0.85853
800	0.75	0.840587	0.886636	0.743917	0.850096
801	0.75	0.836826	0.882663	0.740615	0.84631
802	0.75	0.828585	0.873971	0.733321	0.837975
803	0.75	0.820425	0.865364	0.726099	0.829722
804	0.75	0.812345	0.856841	0.718949	0.821551
805	0.75	0.804365	0.848424	0.711886	0.81348
806	0.75	0.800953	0.852904	0.708717	0.809867
807	0.75	0.793065	0.862801	0.701737	0.801891
808	0.75	0.785254	0.872698	0.694827	0.793994
809	0.75	0.777521	0.882595	0.687984	0.786174
810	0.75	0.769883	0.892467	0.681226	0.778452
811	0.75	0.774462	0.888423	0.678219	0.774963
812	0.75	0.78436	0.879674	0.67154	0.767331
813	0.75	0.794257	0.871011	0.664927	0.759774
814	0.75	0.804154	0.862433	0.658378	0.752291
815	0.75	0.814025	0.853961	0.651912	0.744902
816	0.75	0.810384	0.85839	0.656431	0.741608
817	0.75	0.802403	0.868287	0.666328	0.734304
818	0.75	0.794501	0.878185	0.676225	0.727073
819	0.75	0.786676	0.888082	0.686122	0.719912
820	0.75	0.778949	0.897954	0.695995	0.712841
821	0.75	0.783463	0.893927	0.700584	0.709693
822	0.75	0.79336	0.885124	0.710481	0.702704
823	0.75	0.803257	0.876407	0.720378	0.695784
824	0.75	0.813154	0.867776	0.730275	0.688931
825	0.75	0.823024	0.859252	0.740147	0.682165
826	0.75	0.819303	0.855663	0.744771	0.679118
827	0.75	0.811234	0.847237	0.754668	0.67243
828	0.75	0.803245	0.838893	0.764565	0.665808
829	0.75	0.795335	0.830631	0.774462	0.659251
830	0.75	0.787522	0.822471	0.784334	0.652775
831	0.75	0.792081	0.827046	0.78893	0.649855
832	0.75	0.801978	0.836943	0.798827	0.643455
833	0.75	0.811875	0.84684	0.808724	0.637118
834	0.75	0.821772	0.856737	0.818621	0.630843
835	0.75	0.831644	0.866609	0.828491	0.624646
836	0.75	0.827884	0.862687	0.82473	0.621857
837	0.75	0.819731	0.854192	0.816608	0.615733
838	0.75	0.811658	0.845779	0.808566	0.609669
839	0.75	0.803664	0.83745	0.800603	0.603665
840	0.75	0.795769	0.829223	0.792738	0.597735
841	0.75	0.800296	0.833791	0.789178	0.595622
842	0.75	0.810193	0.843688	0.781406	0.589757
843	0.75	0.82009	0.853585	0.773711	0.583949
844	0.75	0.829987	0.863482	0.766091	0.578198
845	0.75	0.83986	0.873354	0.758564	0.572518
846	0.75	0.836061	0.869401	0.75516	0.57699
847	0.75	0.827827	0.860839	0.747723	0.586887
848	0.75	0.819674	0.852361	0.740359	0.596784
849	0.75	0.811602	0.843967	0.733068	0.606681
850	0.75	0.80363	0.835676	0.725866	0.616554
851	0.75	0.800347	0.840188	0.722645	0.621159
852	0.75	0.792465	0.850085	0.715528	0.631056
853	0.75	0.784661	0.859982	0.708481	0.640953
854	0.75	0.776933	0.869879	0.701504	0.65085
855	0.75	0.769301	0.879752	0.694614	0.660722
856	0.75	0.77383	0.875812	0.691529	0.665328
857	0.75	0.783727	0.867187	0.684719	0.675225
858	0.75	0.793624	0.858646	0.677976	0.685122
859	0.75	0.803521	0.85019	0.671299	0.695019
860	0.75	0.813393	0.841839	0.664704	0.704891
861	0.75	0.809756	0.846341	0.669199	0.709486
862	0.75	0.801781	0.856238	0.679096	0.719383
863	0.75	0.793885	0.866135	0.688993	0.72928
864	0.75	0.786067	0.876032	0.69889	0.739177
865	0.75	0.778345	0.885904	0.708762	0.749049
866	0.75	0.782866	0.881934	0.713347	0.753628
867	0.75	0.792763	0.873249	0.723244	0.763525
868	0.75	0.80266	0.864649	0.733141	0.773422
869	0.75	0.812557	0.856134	0.743038	0.783319
870	0.75	0.822431	0.847724	0.752909	0.793191
871	0.75	0.818753	0.852207	0.757476	0.797752
872	0.75	0.81069	0.862104	0.767373	0.807649
873	0.75	0.802706	0.872001	0.77727	0.817546
874	0.75	0.794801	0.881898	0.787167	0.827443
875	0.75	0.786993	0.89177	0.79704	0.837316
876	0.75	0.791553	0.887729	0.801605	0.841884
877	0.75	0.80145	0.878986	0.811502	0.851781
878	0.75	0.811347	0.87033	0.821399	0.861678
879	0.75	0.821244	0.861758	0.831296	0.871575
880	0.75	0.831114	0.853293	0.841169	0.881448
881	0.75	0.827356	0.857774	0.83735	0.877446
882	0.75	0.819208	0.867671	0.829104	0.868805
883	0.75	0.81114	0.877568	0.820938	0.860249
884	0.75	0.803152	0.887465	0.812854	0.851777
885	0.75	0.795262	0.897338	0.804869	0.843409
886	0.75	0.799792	0.89327	0.801253	0.839614
887	0.75	0.809689	0.884473	0.793362	0.831345
888	0.75	0.819586	0.875763	0.785549	0.823158
889	0.75	0.829483	0.867138	0.777813	0.815051
890	0.75	0.839355	0.85862	0.770172	0.807044
891	0.75	0.835559	0.862706	0.766713	0.80342
892	0.75	0.82733	0.872603	0.759162	0.795508
893	0.75	0.819182	0.8825	0.751686	0.787674
894	0.75	0.811115	0.892397	0.744283	0.779917
895	0.75	0.803147	0.902269	0.736972	0.772255
896	0.75	0.799899	0.898178	0.733664	0.768795
897	0.75	0.792021	0.889333	0.726439	0.761224
898	0.75	0.784221	0.880574	0.719285	0.753727
899	0.75	0.776498	0.871902	0.712201	0.746304
900	0.75	0.76887	0.863337	0.705205	0.738973
901	0.75	0.77345	0.859525	0.702036	0.735669
902	0.75	0.783347	0.85106	0.695123	0.728424
903	0.75	0.793244	0.842678	0.688277	0.72125
904	0.75	0.803141	0.83438	0.681499	0.714147
905	0.75	0.813013	0.826183	0.674804	0.707132
906	0.75	0.809378	0.830704	0.679169	0.704009
907	0.75	0.801407	0.840601	0.689066	0.697075
908	0.75	0.793515	0.850498	0.698963	0.69021
909	0.75	0.7857	0.860395	0.70886	0.683413
910	0.75	0.777982	0.870267	0.718732	0.676699
911	0.75	0.782504	0.866372	0.723313	0.673711
912	0.75	0.792401	0.85784	0.73321	0.667076
913	0.75	0.802298	0.849392	0.743108	0.660507
914	0.75	0.812195	0.841027	0.753005	0.654002
915	0.75	0.822067	0.832765	0.762876	0.647578
916	0.75	0.818391	0.83728	0.767443	0.644713
917	0.75	0.810332	0.847177	0.77734	0.638364
918	0.75	0.802351	0.857074	0.787237	0.632077
919	0.75	0.79445	0.866971	0.797134	0.625853
920	0.75	0.786645	0.876841	0.807006	0.619704
921	0.75	0.791156	0.872918	0.803561	0.616976
922	0.75	0.801053	0.864321	0.795647	0.6109
923	0.75	0.81095	0.855809	0.787812	0.604883
924	0.75	0.820847	0.847381	0.780053	0.598926
925	0.75	0.83072	0.839056	0.77239	0.593042
926	0.75	0.827005	0.843563	0.768973	0.597371
927	0.75	0.81886	0.85346	0.7614	0.607268
928	0.75	0.810796	0.863357	0.753902	0.617165
929	0.75	0.802811	0.873254	0.746477	0.627062
930	0.75	0.794924	0.883126	0.739146	0.636934
931	0.75	0.799458	0.879126	0.735828	0.64159
932	0.75	0.809355	0.870469	0.728581	0.651487
933	0.75	0.819252	0.861896	0.721406	0.661384
934	0.75	0.829149	0.853408	0.714301	0.671281
935	0.75	0.839021	0.845024	0.707284	0.681152
936	0.75	0.835226	0.849566	0.704107	0.685803
937	0.75	0.827001	0.859463	0.697172	0.6957
938	0.75	0.818856	0.86936	0.690307	0.705597
939	0.75	0.810792	0.879257	0.683508	0.715494
940	0.75	0.802827	0.889129	0.676793	0.725367
941	0.75	0.807025	0.8851	0.674163	0.730004
942	0.75	0.816922	0.876384	0.667523	0.739901
943	0.75	0.826819	0.867753	0.66095	0.749798
944	0.75	0.836716	0.859207	0.65444	0.759695
945	0.75	0.846588	0.850767	0.648013	0.769567
946	0.75	0.842758	0.855278	0.652586	0.774187
947	0.75	0.834459	0.865175	0.662483	0.784084
948	0.75	0.826241	0.875072	0.67238	0.793981
949	0.75	0.818104	0.884969	0.682277	0.803878
950	0.75	0.810067	0.894841	0.692149	0.813749
951	0.75	0.806439	0.890785	0.69679	0.818349
952	0.75	0.798497	0.882013	0.706687	0.828246
953	0.75	0.790633	0.873327	0.716584	0.838143
954	0.75	0.782847	0.864726	0.726481	0.84804
955	0.75	0.775157	0.856231	0.736354	0.857912
956	0.75	0.779682	0.86061	0.740929	0.854086
957	0.75	0.789579	0.870507	0.750826	0.845675
958	0.75	0.799476	0.880404	0.760723	0.837346
959	0.75	0.809373	0.890301	0.77062	0.8291
960	0.75	0.819245	0.900174	0.780492	0.820955
961	0.75	0.815582	0.896137	0.785043	0.817308
962	0.75	0.80755	0.887312	0.79494	0.809259
963	0.75	0.799597	0.878574	0.804837	0.801289
964	0.75	0.791722	0.869921	0.814734	0.793398
965	0.75	0.783944	0.861376	0.824606	0.785604
966	0.75	0.788459	0.857686	0.820904	0.782121
967	0.75	0.798356	0.84924	0.81282	0.774418
968	0.75	0.808253	0.840876	0.804815	0.766792
969	0.75	0.81815	0.832595	0.796889	0.75924
970	0.75	0.828022	0.824416	0.789061	0.751782
971	0.75	0.824325	0.82894	0.785557	0.748457
972	0.75	0.816207	0.838837	0.777821	0.741086
973	0.75	0.808169	0.848734	0.77016	0.733787
974	0.75	0.80021	0.858631	0.762576	0.726561
975	0.75	0.792349	0.868503	0.755085	0.719425
976	0.75	0.796845	0.864616	0.751726	0.716246
977	0.75	0.806742	0.856101	0.744323	0.709192
978	0.75	0.816639	0.84767	0.736993	0.702208
979	0.75	0.826536	0.839322	0.729735	0.695293
980	0.75	0.836408	0.831077	0.722566	0.688462
981	0.75	0.832667	0.835594	0.719358	0.685423
982	0.75	0.824467	0.845491	0.712273	0.678673
983	0.75	0.816348	0.855388	0.705259	0.671989
984	0.75	0.808308	0.865285	0.698313	0.665371
985	0.75	0.800367	0.875158	0.691454	0.658835
986	0.75	0.804826	0.871194	0.688351	0.655889
987	0.75	0.814723	0.862615	0.681572	0.64943
988	0.75	0.82462	0.854119	0.67486	0.643034
989	0.75	0.834517	0.845708	0.668214	0.636701
990	0.75	0.844389	0.837401	0.66165	0.630446
991	0.75	0.840569	0.84196	0.666205	0.627627
992	0.75	0.832291	0.851857	0.676102	0.621446
993	0.75	0.824095	0.861754	0.685999	0.615325
994	0.75	0.815979	0.871651	0.695896	0.609266
995	0.75	0.807963	0.881523	0.705774	0.60328
996	0.75	0.804364	0.877531	0.71041	0.600711
997	0.75	0.796442	0.868888	0.720307	0.594795
998	0.75	0.788599	0.860331	0.730204	0.588937
999	0.75	0.780832	0.851859	0.740101	0.583137
1000	0.75	0.773162	0.843491	0.749973	0.577409

## Sheet: Fig. 5c
		x
time	optimal x	red	green
0	0.25	0.2	0.2
1	0.25	0.204932	0.204927
2	0.25	0.214829	0.214824
3	0.25	0.224726	0.224721
4	0.25	0.234623	0.234618
5	0.25	0.244497	0.24449
6	0.25	0.243464	0.249211
7	0.25	0.241066	0.259108
8	0.25	0.238692	0.269005
9	0.25	0.236342	0.278902
10	0.25	0.23402	0.288774
11	0.25	0.238714	0.287579
12	0.25	0.248611	0.284747
13	0.25	0.258508	0.281943
14	0.25	0.268406	0.279166
15	0.25	0.278278	0.276424
16	0.25	0.277148	0.275322
17	0.25	0.274418	0.272611
18	0.25	0.271716	0.269926
19	0.25	0.26904	0.267268
20	0.25	0.266397	0.264642
21	0.25	0.271071	0.263571
22	0.25	0.280968	0.260976
23	0.25	0.290865	0.258406
24	0.25	0.300762	0.255861
25	0.25	0.310635	0.253348
26	0.25	0.30937	0.257794
27	0.25	0.306323	0.267691
28	0.25	0.303306	0.277588
29	0.25	0.300319	0.287485
30	0.25	0.297369	0.297357
31	0.25	0.302065	0.296121
32	0.25	0.311962	0.293205
33	0.25	0.321859	0.290317
34	0.25	0.331757	0.287458
35	0.25	0.341629	0.284634
36	0.25	0.34021	0.283501
37	0.25	0.33686	0.280709
38	0.25	0.333542	0.277945
39	0.25	0.330257	0.275208
40	0.25	0.327013	0.272504
41	0.25	0.331711	0.271415
42	0.25	0.341608	0.268742
43	0.25	0.351506	0.266095
44	0.25	0.361403	0.263475
45	0.25	0.371274	0.260887
46	0.25	0.369715	0.259831
47	0.25	0.366074	0.257272
48	0.25	0.362469	0.254739
49	0.25	0.358899	0.25223
50	0.25	0.355373	0.249752
51	0.25	0.360067	0.254318
52	0.25	0.369964	0.264215
53	0.25	0.379861	0.274112
54	0.25	0.389758	0.284009
55	0.25	0.399631	0.293881
56	0.25	0.397939	0.292676
57	0.25	0.39402	0.289794
58	0.25	0.390139	0.28694
59	0.25	0.386297	0.284114
60	0.25	0.382502	0.281323
61	0.25	0.387191	0.280196
62	0.25	0.397089	0.277437
63	0.25	0.406986	0.274704
64	0.25	0.416883	0.271999
65	0.25	0.426755	0.269327
66	0.25	0.424936	0.268262
67	0.25	0.420751	0.26562
68	0.25	0.416607	0.263005
69	0.25	0.412505	0.260414
70	0.25	0.408452	0.257856
71	0.25	0.413136	0.256783
72	0.25	0.423034	0.254254
73	0.25	0.432931	0.25175
74	0.25	0.442828	0.249271
75	0.25	0.452701	0.246822
76	0.25	0.450761	0.25136
77	0.25	0.446322	0.261257
78	0.25	0.441926	0.271154
79	0.25	0.437574	0.281051
80	0.25	0.433275	0.290923
81	0.25	0.437955	0.28972
82	0.25	0.447852	0.286866
83	0.25	0.457749	0.284041
84	0.25	0.467647	0.281244
85	0.25	0.477519	0.278481
86	0.25	0.475462	0.277383
87	0.25	0.470779	0.274652
88	0.25	0.466143	0.271947
89	0.25	0.461552	0.269269
90	0.25	0.457018	0.266623
91	0.25	0.461693	0.26555
92	0.25	0.47159	0.262935
93	0.25	0.481487	0.260345
94	0.25	0.491384	0.257781
95	0.25	0.501256	0.255249
96	0.25	0.499088	0.254211
97	0.25	0.494172	0.251707
98	0.25	0.489306	0.249228
99	0.25	0.484487	0.246774
100	0.25	0.479727	0.24435
101	0.25	0.484398	0.24895
102	0.25	0.494295	0.258847
103	0.25	0.504193	0.268744
104	0.25	0.51409	0.278641
105	0.25	0.52396	0.288513
106	0.25	0.521659	0.28732
107	0.25	0.516522	0.28449
108	0.25	0.511435	0.281689
109	0.25	0.506398	0.278914
110	0.25	0.501423	0.276175
111	0.25	0.50604	0.275089
112	0.25	0.515938	0.272379
113	0.25	0.525835	0.269697
114	0.25	0.535732	0.267041
115	0.25	0.545604	0.264418
116	0.25	0.543229	0.263361
117	0.25	0.537879	0.260767
118	0.25	0.532581	0.258199
119	0.25	0.527336	0.255656
120	0.25	0.522155	0.253145
121	0.25	0.526818	0.257648
122	0.25	0.536715	0.267545
123	0.25	0.546612	0.277442
124	0.25	0.556509	0.287339
125	0.25	0.566382	0.297211
126	0.25	0.56388	0.295976
127	0.25	0.558327	0.293061
128	0.25	0.552828	0.290175
129	0.25	0.547384	0.287317
130	0.25	0.542006	0.284494
131	0.25	0.546615	0.283362
132	0.25	0.556512	0.280572
133	0.25	0.566409	0.277809
134	0.25	0.576306	0.275073
135	0.25	0.586178	0.27237
136	0.25	0.583613	0.271296
137	0.25	0.577865	0.268624
138	0.25	0.572174	0.265978
139	0.25	0.566539	0.263359
140	0.25	0.560974	0.260772
141	0.25	0.565628	0.259703
142	0.25	0.575525	0.257146
143	0.25	0.585423	0.254613
144	0.25	0.59532	0.252106
145	0.25	0.605191	0.249629
146	0.25	0.602506	0.254195
147	0.25	0.596573	0.264092
148	0.25	0.590697	0.273989
149	0.25	0.58488	0.283886
150	0.25	0.579134	0.293757
151	0.25	0.583734	0.292554
152	0.25	0.593632	0.289673
153	0.25	0.603529	0.28682
154	0.25	0.613426	0.283996
155	0.25	0.623299	0.281206
156	0.25	0.62056	0.280094
157	0.25	0.614449	0.277335
158	0.25	0.608397	0.274604
159	0.25	0.602406	0.2719
160	0.25	0.596488	0.269229
161	0.25	0.601135	0.268149
162	0.25	0.611032	0.265509
163	0.25	0.62093	0.262894
164	0.25	0.630827	0.260305
165	0.25	0.640698	0.257748
166	0.25	0.637847	0.256674
167	0.25	0.631565	0.254146
168	0.25	0.625345	0.251643
169	0.25	0.619186	0.249165
170	0.25	0.613104	0.246718
171	0.25	0.617698	0.251256
172	0.25	0.627595	0.261153
173	0.25	0.637492	0.27105
174	0.25	0.647389	0.280947
175	0.25	0.657262	0.290819
176	0.25	0.654365	0.289631
177	0.25	0.64792	0.286779
178	0.25	0.641539	0.283954
179	0.25	0.635221	0.281158
180	0.25	0.628981	0.278396
181	0.25	0.633621	0.277285
182	0.25	0.643518	0.274554
183	0.25	0.653416	0.27185
184	0.25	0.663313	0.269173
185	0.25	0.673184	0.266529
186	0.25	0.670178	0.265456
187	0.25	0.663578	0.262841
188	0.25	0.657043	0.260253
189	0.25	0.650572	0.25769
190	0.25	0.644181	0.255158
191	0.25	0.648768	0.254125
192	0.25	0.658665	0.251622
193	0.25	0.668562	0.249144
194	0.25	0.67846	0.24669
195	0.25	0.688333	0.244267
196	0.25	0.685291	0.248818
197	0.25	0.678542	0.258715
198	0.25	0.67186	0.268612
199	0.25	0.665243	0.278509
200	0.25	0.658709	0.288381
201	0.25	0.663343	0.287189
202	0.25	0.67324	0.284361
203	0.25	0.683137	0.281561
204	0.25	0.693034	0.278788
205	0.25	0.702907	0.276049
206	0.25	0.699762	0.274949
207	0.25	0.69287	0.272241
208	0.25	0.686047	0.26956
209	0.25	0.67929	0.266905
210	0.25	0.672617	0.264283
211	0.25	0.677198	0.263227
212	0.25	0.687095	0.260634
213	0.25	0.696992	0.258068
214	0.25	0.706889	0.255526
215	0.25	0.716762	0.253016
216	0.25	0.713552	0.257524
217	0.25	0.706524	0.267421
218	0.25	0.699566	0.277318
219	0.25	0.692677	0.287215
220	0.25	0.685873	0.297088
221	0.25	0.6905	0.295853
222	0.25	0.700397	0.292939
223	0.25	0.710294	0.290054
224	0.25	0.720191	0.287198
225	0.25	0.730064	0.284377
226	0.25	0.726827	0.283247
227	0.25	0.719669	0.280457
228	0.25	0.712582	0.277695
229	0.25	0.705564	0.27496
230	0.25	0.698633	0.27226
231	0.25	0.703258	0.271173
232	0.25	0.713155	0.268502
233	0.25	0.723052	0.265858
234	0.25	0.732949	0.26324
235	0.25	0.742823	0.260654
236	0.25	0.739527	0.259597
237	0.25	0.732244	0.25704
238	0.25	0.725032	0.254509
239	0.25	0.717892	0.252003
240	0.25	0.710839	0.249527
241	0.25	0.715412	0.254045
242	0.25	0.725309	0.263942
243	0.25	0.735206	0.273839
244	0.25	0.745103	0.283736
245	0.25	0.754975	0.293608
246	0.25	0.751586	0.292391
247	0.25	0.744184	0.289512
248	0.25	0.736855	0.28666
249	0.25	0.729598	0.283837
250	0.25	0.722432	0.281049
251	0.25	0.727001	0.279939
252	0.25	0.736898	0.277182
253	0.25	0.746796	0.274452
254	0.25	0.756693	0.271749
255	0.25	0.766565	0.26908
256	0.25	0.763121	0.268003
257	0.25	0.755605	0.265363
258	0.25	0.748164	0.26275
259	0.25	0.740795	0.260163
260	0.25	0.733518	0.257607
261	0.25	0.738135	0.256533
262	0.25	0.748032	0.254007
263	0.25	0.757929	0.251505
264	0.25	0.767826	0.249028
265	0.25	0.777698	0.246582
266	0.25	0.774241	0.251122
267	0.25	0.766616	0.261019
268	0.25	0.759066	0.270916
269	0.25	0.75159	0.280813
270	0.25	0.744207	0.290685
271	0.25	0.748821	0.289483
272	0.25	0.758719	0.286632
273	0.25	0.768616	0.283809
274	0.25	0.778513	0.281014
275	0.25	0.788385	0.278252
276	0.25	0.784878	0.277152
277	0.25	0.777148	0.274423
278	0.25	0.769494	0.27172
279	0.25	0.761916	0.269044
280	0.25	0.754431	0.266401
281	0.25	0.758993	0.265342
282	0.25	0.76889	0.262729
283	0.25	0.778788	0.260141
284	0.25	0.788685	0.257579
285	0.25	0.798557	0.255049
286	0.25	0.794962	0.254007
287	0.25	0.787133	0.251506
288	0.25	0.779381	0.249029
289	0.25	0.771706	0.246577
290	0.25	0.764125	0.244154
291	0.25	0.768685	0.248706
292	0.25	0.778582	0.258603
293	0.25	0.78848	0.2685
294	0.25	0.798377	0.278397
295	0.25	0.808249	0.28827
296	0.25	0.804609	0.287078
297	0.25	0.796685	0.284251
298	0.25	0.788839	0.281452
299	0.25	0.78107	0.27868
300	0.25	0.773397	0.275942
301	0.25	0.778004	0.274844
302	0.25	0.787902	0.272138
303	0.25	0.797799	0.269458
304	0.25	0.807696	0.266804
305	0.25	0.817568	0.264183
306	0.25	0.813925	0.263126
307	0.25	0.805909	0.260535
308	0.25	0.797972	0.257969
309	0.25	0.790113	0.255428
310	0.25	0.782351	0.252919
311	0.25	0.786957	0.25743
312	0.25	0.796854	0.267327
313	0.25	0.806751	0.277224
314	0.25	0.816648	0.287121
315	0.25	0.826521	0.296993
316	0.25	0.822836	0.295773
317	0.25	0.814732	0.29286
318	0.25	0.806708	0.289976
319	0.25	0.798764	0.28712
320	0.25	0.790917	0.2843
321	0.25	0.79547	0.28317
322	0.25	0.805367	0.280381
323	0.25	0.815264	0.27762
324	0.25	0.825161	0.274886
325	0.25	0.835034	0.272186
326	0.25	0.831268	0.271097
327	0.25	0.823081	0.268428
328	0.25	0.814975	0.265784
329	0.25	0.806949	0.263167
330	0.25	0.799022	0.260581
331	0.25	0.803573	0.259525
332	0.25	0.81347	0.256969
333	0.25	0.823367	0.254438
334	0.25	0.833265	0.251933
335	0.25	0.843137	0.249458
336	0.25	0.839333	0.254026
337	0.25	0.831067	0.263923
338	0.25	0.822882	0.27382
339	0.25	0.814778	0.283717
340	0.25	0.806774	0.293589
341	0.25	0.811373	0.292373
342	0.25	0.82127	0.289493
343	0.25	0.831168	0.286642
344	0.25	0.841065	0.283819
345	0.25	0.850937	0.281031
346	0.25	0.847139	0.279921
347	0.25	0.838796	0.277164
348	0.25	0.830535	0.274435
349	0.25	0.822356	0.271732
350	0.25	0.814278	0.269063
351	0.25	0.818876	0.267984
352	0.25	0.828773	0.265345
353	0.25	0.83867	0.262732
354	0.25	0.848568	0.260145
355	0.25	0.858439	0.257589
356	0.25	0.854606	0.256527
357	0.25	0.846189	0.254001
358	0.25	0.837856	0.2515
359	0.25	0.829604	0.249023
360	0.25	0.821454	0.246577
361	0.25	0.826	0.251116
362	0.25	0.835897	0.261013
363	0.25	0.845795	0.27091
364	0.25	0.855692	0.280807
365	0.25	0.865564	0.29068
366	0.25	0.861655	0.289479
367	0.25	0.853169	0.286628
368	0.25	0.844767	0.283805
369	0.25	0.836447	0.28101
370	0.25	0.82823	0.278249
371	0.25	0.832775	0.277152
372	0.25	0.842672	0.274423
373	0.25	0.85257	0.27172
374	0.25	0.862467	0.269044
375	0.25	0.872339	0.266401
376	0.25	0.868397	0.265328
377	0.25	0.859845	0.262715
378	0.25	0.851377	0.260128
379	0.25	0.842992	0.257566
380	0.25	0.834711	0.255036
381	0.25	0.839303	0.253995
382	0.25	0.8492	0.251494
383	0.25	0.859098	0.249017
384	0.25	0.868995	0.246565
385	0.25	0.878867	0.244142
386	0.25	0.874939	0.248694
387	0.25	0.866322	0.258591
388	0.25	0.85779	0.268488
389	0.25	0.849343	0.278385
390	0.25	0.840998	0.288257
391	0.25	0.845589	0.287067
392	0.25	0.855486	0.284239
393	0.25	0.865383	0.28144
394	0.25	0.875281	0.278668
395	0.25	0.885153	0.275931
396	0.25	0.881196	0.274845
397	0.25	0.872517	0.272138
398	0.25	0.863924	0.269458
399	0.25	0.855416	0.266804
400	0.5	0.847012	0.264184
401	0.75	0.851552	0.268858
402	0.75	0.861449	0.278755
403	0.75	0.871346	0.288652
404	0.75	0.881244	0.298549
405	0.75	0.891116	0.308421
406	0.75	0.887087	0.307061
407	0.75	0.878351	0.304037
408	0.75	0.8697	0.301043
409	0.75	0.861135	0.298078
410	0.75	0.852675	0.29515
411	0.75	0.857258	0.299763
412	0.75	0.867155	0.30966
413	0.75	0.877053	0.319557
414	0.75	0.88695	0.329454
415	0.75	0.896822	0.339327
416	0.75	0.892767	0.337821
417	0.75	0.883975	0.334494
418	0.75	0.875269	0.3312
419	0.75	0.866649	0.327938
420	0.75	0.858137	0.324716
421	0.75	0.86272	0.329328
422	0.75	0.872617	0.339225
423	0.75	0.882515	0.349122
424	0.75	0.892412	0.359019
425	0.75	0.902284	0.36889
426	0.75	0.898248	0.367266
427	0.75	0.889402	0.363649
428	0.75	0.880643	0.360067
429	0.75	0.87197	0.356521
430	0.75	0.863404	0.353019
431	0.75	0.867937	0.35758
432	0.75	0.877834	0.367477
433	0.75	0.887731	0.377374
434	0.75	0.897628	0.387271
435	0.75	0.907501	0.397143
436	0.75	0.903395	0.395369
437	0.75	0.894498	0.391476
438	0.75	0.885688	0.38762
439	0.75	0.876966	0.383803
440	0.75	0.868352	0.380032
441	0.75	0.872934	0.384642
442	0.75	0.882831	0.394539
443	0.75	0.892728	0.404436
444	0.75	0.902626	0.414333
445	0.75	0.912498	0.424205
446	0.75	0.908368	0.422306
447	0.75	0.899422	0.418147
448	0.75	0.890564	0.414029
449	0.75	0.881794	0.409951
450	0.75	0.873131	0.405924
451	0.75	0.877662	0.410483
452	0.75	0.88756	0.42038
453	0.75	0.897457	0.430277
454	0.75	0.907354	0.440174
455	0.75	0.917226	0.450047
456	0.75	0.91312	0.44805
457	0.75	0.904128	0.443638
458	0.75	0.895223	0.439269
459	0.75	0.886407	0.434943
460	0.75	0.877699	0.43067
461	0.75	0.882229	0.435228
462	0.75	0.892126	0.445125
463	0.75	0.902023	0.455022
464	0.75	0.91192	0.464919
465	0.75	0.921793	0.474791
466	0.75	0.91762	0.472657
467	0.75	0.908583	0.468002
468	0.75	0.899635	0.463393
469	0.75	0.890775	0.45883
470	0.75	0.882024	0.454323
471	0.75	0.886603	0.458929
472	0.75	0.896501	0.468826
473	0.75	0.906398	0.478723
474	0.75	0.916295	0.48862
475	0.75	0.926166	0.498493
476	0.75	0.922019	0.496275
477	0.75	0.912938	0.491388
478	0.75	0.903947	0.486548
479	0.75	0.895045	0.481757
480	0.75	0.886253	0.477024
481	0.75	0.890781	0.48158
482	0.75	0.900678	0.491477
483	0.75	0.910576	0.501374
484	0.75	0.920473	0.511271
485	0.75	0.930345	0.521143
486	0.75	0.926179	0.51882
487	0.75	0.917057	0.513711
488	0.75	0.908026	0.508652
489	0.75	0.899083	0.503642
490	0.75	0.890251	0.498695
491	0.75	0.894829	0.5033
492	0.75	0.904726	0.513197
493	0.75	0.914623	0.523094
494	0.75	0.92452	0.532991
495	0.75	0.934392	0.542864
496	0.75	0.93016	0.540413
497	0.75	0.921	0.535091
498	0.75	0.911929	0.529821
499	0.75	0.902948	0.524603
500	0.75	0.894078	0.51945
501	0.75	0.898655	0.524055
502	0.75	0.908552	0.533952
503	0.75	0.918449	0.543849
504	0.75	0.928346	0.553746
505	0.75	0.938218	0.563618
506	0.75	0.934014	0.5611
507	0.75	0.924816	0.555574
508	0.75	0.915708	0.550103
509	0.75	0.90669	0.544685
510	0.75	0.897782	0.539335
511	0.75	0.902307	0.54389
512	0.75	0.912204	0.553787
513	0.75	0.922102	0.563685
514	0.75	0.931999	0.573582
515	0.75	0.941871	0.583454
516	0.75	0.937604	0.580847
517	0.75	0.92837	0.575127
518	0.75	0.919227	0.569463
519	0.75	0.910174	0.563855
520	0.75	0.901233	0.558316
521	0.75	0.905808	0.562923
522	0.75	0.915705	0.57282
523	0.75	0.925602	0.582717
524	0.75	0.935499	0.592614
525	0.75	0.945372	0.602485
526	0.75	0.941088	0.607068
527	0.75	0.93182	0.616965
528	0.75	0.922643	0.626862
529	0.75	0.913556	0.636759
530	0.75	0.904582	0.646629
531	0.75	0.909106	0.651215
532	0.75	0.919003	0.661112
533	0.75	0.928901	0.671009
534	0.75	0.938798	0.680906
535	0.75	0.94867	0.690777
536	0.75	0.944417	0.695352
537	0.75	0.935116	0.705249
538	0.75	0.925907	0.715146
539	0.75	0.916788	0.725043
540	0.75	0.907782	0.734915
541	0.75	0.912306	0.739437
542	0.75	0.922203	0.749334
543	0.75	0.9321	0.759231
544	0.75	0.941997	0.769128
545	0.75	0.95187	0.779
546	0.75	0.947555	0.775466
547	0.75	0.938224	0.767829
548	0.75	0.928984	0.760267
549	0.75	0.919835	0.75278
550	0.75	0.910798	0.745386
551	0.75	0.915371	0.749951
552	0.75	0.925268	0.759848
553	0.75	0.935166	0.769745
554	0.75	0.945063	0.779642
555	0.75	0.954935	0.789514
556	0.75	0.950654	0.785981
557	0.75	0.941291	0.778241
558	0.75	0.932021	0.770576
559	0.75	0.922842	0.762987
560	0.75	0.913778	0.755497
561	0.75	0.918301	0.759981
562	0.75	0.928198	0.769878
563	0.75	0.938095	0.779775
564	0.75	0.947992	0.789672
565	0.75	0.957865	0.799545
566	0.75	0.95357	0.795964
567	0.75	0.944179	0.788125
568	0.75	0.93488	0.780364
569	0.75	0.925673	0.772679
570	0.75	0.916579	0.765088
571	0.75	0.921151	0.76179
572	0.75	0.931048	0.754288
573	0.75	0.940946	0.74686
574	0.75	0.950843	0.739504
575	0.75	0.960715	0.73224
576	0.75	0.95636	0.736821
577	0.75	0.946941	0.746718
578	0.75	0.937615	0.756615
579	0.75	0.928381	0.766512
580	0.75	0.919263	0.776383
581	0.75	0.923834	0.772863
582	0.75	0.933731	0.765252
583	0.75	0.943628	0.757716
584	0.75	0.953525	0.750253
585	0.75	0.963398	0.742882
586	0.75	0.959078	0.747401
587	0.75	0.949632	0.757298
588	0.75	0.94028	0.767195
589	0.75	0.93102	0.777092
590	0.75	0.921873	0.786963
591	0.75	0.926394	0.783436
592	0.75	0.936291	0.77572
593	0.75	0.946188	0.768081
594	0.75	0.956085	0.760517
595	0.75	0.965958	0.753045
596	0.75	0.961577	0.757589
597	0.75	0.952107	0.767486
598	0.75	0.942731	0.777383
599	0.75	0.933446	0.787281
600	0.75	0.924276	0.797152
601	0.75	0.928846	0.793543
602	0.75	0.938744	0.785728
603	0.75	0.948641	0.77799
604	0.75	0.958538	0.770328
605	0.75	0.96841	0.76276
606	0.75	0.964018	0.76713
607	0.75	0.954524	0.777027
608	0.75	0.945124	0.786924
609	0.75	0.935816	0.796821
610	0.75	0.926623	0.806695
611	0.75	0.931142	0.803087
612	0.75	0.941039	0.795178
613	0.75	0.950936	0.787347
614	0.75	0.960834	0.779593
615	0.75	0.970704	0.771936
616	0.75	0.96635	0.768515
617	0.75	0.956833	0.760947
618	0.75	0.94741	0.753453
619	0.75	0.938079	0.746033
620	0.75	0.928864	0.738704
621	0.75	0.933383	0.743229
622	0.75	0.94328	0.753126
623	0.75	0.953177	0.763023
624	0.75	0.963075	0.77292
625	0.75	0.972947	0.782793
626	0.75	0.968534	0.779246
627	0.75	0.958995	0.771571
628	0.75	0.949551	0.763973
629	0.75	0.940199	0.756449
630	0.75	0.930962	0.749018
631	0.75	0.935531	0.753575
632	0.75	0.945428	0.763472
633	0.75	0.955325	0.773369
634	0.75	0.965222	0.783266
635	0.75	0.975095	0.793138
636	0.75	0.97072	0.789586
637	0.75	0.96116	0.78181
638	0.75	0.951694	0.77411
639	0.75	0.942321	0.766487
640	0.75	0.933064	0.758958
641	0.75	0.937582	0.76341
642	0.75	0.947479	0.773307
643	0.75	0.957376	0.783204
644	0.75	0.967273	0.793101
645	0.75	0.977144	0.802975
646	0.75	0.97276	0.799379
647	0.75	0.963179	0.791507
648	0.75	0.953694	0.783712
649	0.75	0.944301	0.775993
650	0.75	0.935044	0.768371
651	0.75	0.939609	0.764957
652	0.75	0.949506	0.757424
653	0.75	0.959403	0.749964
654	0.75	0.969301	0.742578
655	0.75	0.979174	0.735284
656	0.75	0.974732	0.739862
657	0.75	0.965132	0.749759
658	0.75	0.955627	0.759657
659	0.75	0.946216	0.769554
660	0.75	0.93692	0.779426
661	0.75	0.941487	0.775891
662	0.75	0.951384	0.76825
663	0.75	0.961282	0.760684
664	0.75	0.971179	0.753192
665	0.75	0.98105	0.745793
666	0.75	0.976647	0.750308
667	0.75	0.967028	0.760205
668	0.75	0.957505	0.770102
669	0.75	0.948075	0.779999
670	0.75	0.938761	0.78987
671	0.75	0.943278	0.786338
672	0.75	0.953175	0.778593
673	0.75	0.963072	0.770926
674	0.75	0.97297	0.763333
675	0.75	0.982842	0.755835
676	0.75	0.978383	0.760367
677	0.75	0.968747	0.770264
678	0.75	0.959207	0.780161
679	0.75	0.94976	0.790058
680	0.75	0.94043	0.79993
681	0.75	0.944997	0.796307
682	0.75	0.954894	0.788465
683	0.75	0.964791	0.7807
684	0.75	0.974688	0.773012
685	0.75	0.984559	0.765418
686	0.75	0.980091	0.762096
687	0.75	0.970438	0.754591
688	0.75	0.960881	0.747159
689	0.75	0.951418	0.739801
690	0.75	0.942072	0.732534
691	0.75	0.946587	0.737063
692	0.75	0.956484	0.746961
693	0.75	0.966381	0.756858
694	0.75	0.976279	0.766755
695	0.75	0.986151	0.776627
696	0.75	0.981725	0.773144
697	0.75	0.972057	0.76553
698	0.75	0.962483	0.757991
699	0.75	0.953004	0.750526
700	0.75	0.943642	0.743153
701	0.75	0.948157	0.747672
702	0.75	0.958055	0.757569
703	0.75	0.967952	0.767466
704	0.75	0.977849	0.777363
705	0.75	0.987722	0.787235
706	0.75	0.983239	0.783668
707	0.75	0.973556	0.775951
708	0.75	0.963968	0.768309
709	0.75	0.954474	0.760742
710	0.75	0.945098	0.75327
711	0.75	0.949663	0.757814
712	0.75	0.95956	0.767711
713	0.75	0.969457	0.777608
714	0.75	0.979355	0.787505
715	0.75	0.989226	0.797375
716	0.75	0.984786	0.793805
717	0.75	0.975088	0.785987
718	0.75	0.965485	0.778247
719	0.75	0.955976	0.770582
720	0.75	0.946585	0.763012
721	0.75	0.951099	0.767359
722	0.75	0.960996	0.777256
723	0.75	0.970894	0.787153
724	0.75	0.980791	0.79705
725	0.75	0.990663	0.806922
726	0.75	0.986216	0.80331
727	0.75	0.976504	0.795398
728	0.75	0.966887	0.787565
729	0.75	0.957364	0.779809
730	0.75	0.947959	0.772149
731	0.75	0.952523	0.768687
732	0.75	0.96242	0.761117
733	0.75	0.972318	0.753621
734	0.75	0.982215	0.7462
735	0.75	0.992087	0.738869
736	0.75	0.987584	0.743444
737	0.75	0.977858	0.753341
738	0.75	0.968228	0.763238
739	0.75	0.958692	0.773135
740	0.75	0.949274	0.783008
741	0.75	0.953838	0.77946
742	0.75	0.963735	0.771783
743	0.75	0.973632	0.764183
744	0.75	0.983529	0.756657
745	0.75	0.993402	0.749225
746	0.75	0.988942	0.753729
747	0.75	0.979203	0.763626
748	0.75	0.969559	0.773523
749	0.75	0.96001	0.78342
750	0.75	0.95058	0.793292
751	0.75	0.955094	0.789739
752	0.75	0.964991	0.781961
753	0.75	0.974888	0.774261
754	0.75	0.984785	0.766635
755	0.75	0.994658	0.759104
756	0.75	0.990143	0.763604
757	0.75	0.980392	0.773501
758	0.75	0.970736	0.783398
759	0.75	0.961176	0.793295
760	0.75	0.951734	0.803167
761	0.75	0.956297	0.799531
762	0.75	0.966194	0.791657
763	0.75	0.976092	0.783861
764	0.75	0.985989	0.776141
765	0.75	0.995861	0.768516
766	0.75	0.991341	0.765099
767	0.75	0.981578	0.757564
768	0.75	0.971911	0.750104
769	0.75	0.962339	0.742717
770	0.75	0.952885	0.735423
771	0.75	0.957397	0.739951
772	0.75	0.967295	0.749848
773	0.75	0.977192	0.759745
774	0.75	0.987089	0.769642
775	0.75	0.996961	0.779514
776	0.75	0.992485	0.77602
777	0.75	0.98271	0.768377
778	0.75	0.973032	0.76081
779	0.75	0.963449	0.753317
780	0.75	0.953985	0.745917
781	0.75	0.958498	0.750431
782	0.75	0.968395	0.760328
783	0.75	0.978292	0.770225
784	0.75	0.988189	0.780122
785	0.75	0.998062	0.789994
786	0.75	0.993531	0.786416
787	0.75	0.983746	0.778671
788	0.75	0.974058	0.771003
789	0.75	0.964465	0.76341
790	0.75	0.954991	0.75591
791	0.75	0.959554	0.76044
792	0.75	0.969451	0.770337
793	0.75	0.979348	0.780234
794	0.75	0.989245	0.790131
795	0.75	0.999118	0.800004
796	0.75	0.994631	0.796421
797	0.75	0.984836	0.788577
798	0.75	0.975137	0.780811
799	0.75	0.965533	0.773122
800	0.75	0.956049	0.765527
801	0.75	0.960561	0.762244
802	0.75	0.970459	0.754737
803	0.75	0.980356	0.747304
804	0.75	0.990253	0.739945
805	0.75	1.00013	0.732677
806	0.75	0.995634	0.737207
807	0.75	0.985829	0.747104
808	0.75	0.97612	0.757001
809	0.75	0.966507	0.766898
810	0.75	0.957011	0.77677
811	0.75	0.961572	0.773249
812	0.75	0.97147	0.765633
813	0.75	0.981367	0.758093
814	0.75	0.991264	0.750627
815	0.75	1.00114	0.743254
816	0.75	0.996641	0.747773
817	0.75	0.986826	0.75767
818	0.75	0.977107	0.767567
819	0.75	0.967484	0.777464
820	0.75	0.957979	0.787336
821	0.75	0.962491	0.783807
822	0.75	0.972388	0.776088
823	0.75	0.982285	0.768445
824	0.75	0.992182	0.760877
825	0.75	1.00205	0.753402
826	0.75	0.997505	0.757945
827	0.75	0.987682	0.767842
828	0.75	0.977955	0.777739
829	0.75	0.968323	0.787636
830	0.75	0.95881	0.797509
831	0.75	0.963372	0.793896
832	0.75	0.973269	0.786077
833	0.75	0.983166	0.778336
834	0.75	0.993063	0.77067
835	0.75	1.00294	0.7631
836	0.75	0.998382	0.767425
837	0.75	0.988549	0.777322
838	0.75	0.978814	0.787219
839	0.75	0.969174	0.797116
840	0.75	0.959653	0.806988
841	0.75	0.964214	0.803335
842	0.75	0.974111	0.795424
843	0.75	0.984008	0.78759
844	0.75	0.993905	0.779834
845	0.75	1.00378	0.772174
846	0.75	0.99922	0.76871
847	0.75	0.989379	0.761139
848	0.75	0.979635	0.753643
849	0.75	0.969988	0.746221
850	0.75	0.96046	0.738891
851	0.75	0.964972	0.743416
852	0.75	0.974869	0.753313
853	0.75	0.984766	0.76321
854	0.75	0.994664	0.773107
855	0.75	1.00454	0.782979
856	0.75	1.00002	0.779469
857	0.75	0.990175	0.771793
858	0.75	0.980423	0.764192
859	0.75	0.970768	0.756666
860	0.75	0.961231	0.749233
861	0.75	0.965742	0.75374
862	0.75	0.975639	0.763637
863	0.75	0.985536	0.773534
864	0.75	0.995433	0.783431
865	0.75	1.00531	0.793303
866	0.75	1.00079	0.78975
867	0.75	0.990934	0.781972
868	0.75	0.981175	0.774271
869	0.75	0.971512	0.766646
870	0.75	0.961968	0.759115
871	0.75	0.966479	0.763566
872	0.75	0.976376	0.773463
873	0.75	0.986273	0.78336
874	0.75	0.99617	0.793257
875	0.75	1.00604	0.803128
876	0.75	1.00147	0.799493
877	0.75	0.991611	0.791619
878	0.75	0.981846	0.783823
879	0.75	0.972176	0.776104
880	0.75	0.962627	0.76848
881	0.75	0.967187	0.765063
882	0.75	0.977085	0.757528
883	0.75	0.986982	0.750068
884	0.75	0.996879	0.742681
885	0.75	1.00675	0.735386
886	0.75	1.00218	0.739965
887	0.75	0.99231	0.749862
888	0.75	0.982537	0.759759
889	0.75	0.972861	0.769656
890	0.75	0.963304	0.779528
891	0.75	0.967864	0.775994
892	0.75	0.977761	0.768352
893	0.75	0.987658	0.760785
894	0.75	0.997556	0.753292
895	0.75	1.00743	0.745893
896	0.75	1.00285	0.750457
897	0.75	0.992976	0.760354
898	0.75	0.983197	0.770251
899	0.75	0.973514	0.780148
900	0.75	0.963951	0.79002
901	0.75	0.968511	0.786441
902	0.75	0.978408	0.778696
903	0.75	0.988305	0.771028
904	0.75	0.998202	0.763434
905	0.75	1.00807	0.755935
906	0.75	1.00355	0.760414
907	0.75	0.993663	0.770311
908	0.75	0.983878	0.780208
909	0.75	0.974188	0.790105
910	0.75	0.964618	0.799977
911	0.75	0.969127	0.796402
912	0.75	0.979025	0.788559
913	0.75	0.988922	0.780793
914	0.75	0.998819	0.773104
915	0.75	1.00869	0.765509
916	0.75	1.00416	0.76225
917	0.75	0.994272	0.754744
918	0.75	0.98448	0.747311
919	0.75	0.974784	0.739951
920	0.75	0.965208	0.732683
921	0.75	0.969718	0.737213
922	0.75	0.979615	0.74711
923	0.75	0.989512	0.757007
924	0.75	0.999409	0.766904
925	0.75	1.00928	0.776775
926	0.75	1.00475	0.773292
927	0.75	0.994853	0.765677
928	0.75	0.985056	0.758136
929	0.75	0.975354	0.75067
930	0.75	0.965773	0.7433
931	0.75	0.970332	0.747868
932	0.75	0.980229	0.757765
933	0.75	0.990127	0.767662
934	0.75	1.00002	0.777559
935	0.75	1.0099	0.78743
936	0.75	1.00531	0.783863
937	0.75	0.995412	0.776143
938	0.75	0.985609	0.7685
939	0.75	0.975903	0.760931
940	0.75	0.966317	0.753458
941	0.75	0.970877	0.758
942	0.75	0.980774	0.767897
943	0.75	0.990671	0.777795
944	0.75	1.00057	0.787692
945	0.75	1.01044	0.797564
946	0.75	1.00585	0.793953
947	0.75	0.995946	0.786134
948	0.75	0.986138	0.778392
949	0.75	0.976426	0.770726
950	0.75	0.966835	0.763154
951	0.75	0.971394	0.76747
952	0.75	0.981292	0.777367
953	0.75	0.991189	0.787264
954	0.75	1.00109	0.797161
955	0.75	1.01096	0.807032
956	0.75	1.00642	0.80342
957	0.75	0.996506	0.795508
958	0.75	0.986692	0.787673
959	0.75	0.976975	0.779916
960	0.75	0.967378	0.772254
961	0.75	0.971888	0.768831
962	0.75	0.981785	0.761259
963	0.75	0.991682	0.753762
964	0.75	1.00158	0.746339
965	0.75	1.01145	0.739007
966	0.75	1.00691	0.743532
967	0.75	0.996992	0.753429
968	0.75	0.987173	0.763326
969	0.75	0.977451	0.773223
970	0.75	0.967849	0.783095
971	0.75	0.972358	0.779586
972	0.75	0.982255	0.771908
973	0.75	0.992152	0.764306
974	0.75	1.00205	0.756779
975	0.75	1.01192	0.749347
976	0.75	1.00738	0.753852
977	0.75	0.997455	0.763749
978	0.75	0.987632	0.773646
979	0.75	0.977906	0.783543
980	0.75	0.968299	0.793415
981	0.75	0.972808	0.789861
982	0.75	0.982705	0.782082
983	0.75	0.992602	0.77438
984	0.75	1.0025	0.766754
985	0.75	1.01237	0.759221
986	0.75	1.00777	0.763718
987	0.75	0.997848	0.773615
988	0.75	0.988021	0.783512
989	0.75	0.978291	0.793409
990	0.75	0.96868	0.803281
991	0.75	0.973239	0.799645
992	0.75	0.983136	0.79177
993	0.75	0.993033	0.783972
994	0.75	1.00293	0.776252
995	0.75	1.0128	0.768627
996	0.75	1.0082	0.765208
997	0.75	0.998273	0.757672
998	0.75	0.988442	0.750211
999	0.75	0.978708	0.742822
1000	0.75	0.969093	0.735525

## Sheet: Fig. 7a
	x
optimal x	mean	std
10	16.8953	5.66547
20	24.5024	3.84725
30	34.747	6.01857
40	42.8057	6.33221
50	52.806	7.03118
60	59.2421	8.7745
70	69.2347	6.0418
80	79.2967	7.02958
90	86.3031	7.45186

[truncated: 8 more sheets: Fig. 7b, Fig. 7c, Fig. 7d, Fig. 7e, Fig. 7f, Fig. 7g, Fig. 8c, Fig. 8d]
